# Supplementary material for: cis-Bis(2,2′-bipyrimidine-κ2 N 1,N 1′)dibromidomanganese(II) nitro­methane monosolvate
Source: Acta Crystallogr Sect E Struct Rep Online. 2011 Mar 23;67(Pt 4):m474. doi: 10.1107/S1600536811010075 (PMC3100068; doi:10.1107/S1600536811010075)
Supplement: Supplementary file 2 [file e-67-0m474-Isup2.hkl]

# 
# h,k,l, Fc-squared, Fo-squared, sigma(Fo-squared) and status flag 
# 
data_I
_shelx_title ' [MnBr2(bpym)2] CH3NO2' 
_shelx_refln_list_code          4 
_shelx_F_calc_maximum      275.36 
_exptl_crystal_F_000      1164.00 
_reflns_d_resolution_high  0.7499 
 
loop_ 
 _symmetry_equiv_pos_as_xyz 
 'x, y, z' 
 '-x, -y, z+1/2' 
 '-x, y, -z+1/2' 
 'x, -y, -z' 
 'x+1/2, y+1/2, z' 
 '-x+1/2, -y+1/2, z+1/2' 
 '-x+1/2, y+1/2, -z+1/2' 
 'x+1/2, -y+1/2, -z' 
 
_cell_length_a     8.3876 
_cell_length_b    12.1772 
_cell_length_c    20.7479 
_cell_angle_alpha  90.000 
_cell_angle_beta   90.000 
_cell_angle_gamma  90.000 
 
_shelx_F_squared_multiplier     1.000 
 
loop_ 
 _refln_index_h 
 _refln_index_k 
 _refln_index_l 
 _refln_F_squared_calc 
 _refln_F_squared_meas 
 _refln_F_squared_sigma 
 _refln_observed_status 
   2   0   0     6850.78     7238.36    286.89 o 
   4   0   0    11444.95    12152.81    526.04 o 
   6   0   0    26485.87    26665.06    996.42 o 
   8   0   0     2557.43     2478.82    381.36 o 
  10   0   0      536.31      284.19    400.47 o 
   1   1   0    26358.97    27726.74    440.07 o 
   3   1   0    16898.54    17175.39    402.59 o 
   5   1   0    26748.51    26532.07    650.00 o 
   7   1   0      996.77     1120.13    183.72 o 
   9   1   0      764.11      924.55    245.31 o 
  11   1   0     2537.62     2927.74    676.09 o 
   0   2   0     2460.48     2406.28    169.95 o 
   2   2   0    11569.33    11745.11    239.30 o 
   4   2   0     3992.21     3961.58    199.17 o 
   6   2   0    16785.72    17455.96    543.52 o 
   8   2   0     4915.47     5132.64    432.50 o 
  10   2   0       26.12       -3.42    224.55 o 
   1   3   0    32321.41    33352.09    648.79 o 
   3   3   0    25536.37    23452.14    544.60 o 
   5   3   0     2048.66     1774.46    153.95 o 
   7   3   0      134.07      181.46    134.47 o 
   9   3   0     6010.15     6059.11    518.22 o 
   0   4   0    13340.00    13516.46    628.80 o 
   2   4   0    31731.53    32309.17    632.45 o 
   4   4   0    10517.38    10212.40    442.34 o 
   6   4   0      392.44      472.59    150.78 o 
   8   4   0     3884.58     4382.06    552.96 o 
  10   4   0      184.02      172.20    203.10 o 
   1   5   0       38.17       83.58     45.52 o 
   3   5   0    63632.11    65068.62   1140.04 o 
   5   5   0     2920.13     2799.09    266.54 o 
   7   5   0       74.10      120.96    124.98 o 
   9   5   0     8169.36     9173.07    778.26 o 
   0   6   0    16736.48    17436.01    863.39 o 
   2   6   0     8728.29     8637.08    272.92 o 
   4   6   0      472.89      371.82    133.92 o 
   6   6   0     5417.63     5044.20    392.94 o 
   8   6   0     4372.67     4471.31    434.35 o 
  10   6   0        4.47       -5.12    191.33 o 
   1   7   0     8342.88     8231.10    344.37 o 
   3   7   0     8284.87     8267.42    393.98 o 
   5   7   0     6513.25     6872.31    439.66 o 
   7   7   0       16.54       18.31    126.58 o 
   9   7   0       48.45     -135.04    135.04 o 
   0   8   0    44163.89    48058.83   1470.96 o 
   2   8   0     1266.22     1280.99    135.28 o 
   4   8   0       59.52        3.62    173.32 o 
   6   8   0     6507.95     6639.43    474.62 o 
   8   8   0      610.85      727.29    233.43 o 
   1   9   0     1983.26     1821.26    191.35 o 
   3   9   0     1523.91     1578.53    225.54 o 
   5   9   0     2773.39     2639.15    373.27 o 
   7   9   0      237.37      131.13    171.84 o 
   9   9   0      501.05       23.14    164.10 o 
   0  10   0     2990.29     3264.20    327.84 o 
   2  10   0     1724.83     1797.83    242.92 o 
   4  10   0      641.05      449.45    255.63 o 
   6  10   0     1385.00     1385.74    391.74 o 
   8  10   0      320.96       97.79    569.76 o 
   1  11   0      696.76      584.72    134.79 o 
   3  11   0     1516.54     1754.13    269.89 o 
   5  11   0       42.39      172.47    164.12 o 
   7  11   0       55.47       86.29    202.99 o 
   0  12   0      247.31      292.52    133.69 o 
   2  12   0     1727.75     2226.39    283.23 o 
   4  12   0      446.14      422.15    195.83 o 
   6  12   0       21.90      -74.10    167.76 o 
   1  13   0        6.29      -52.94     96.38 o 
   3  13   0     4166.67     3921.01    465.89 o 
   5  13   0      195.42      202.69    206.04 o 
   0  14   0      777.47      814.73    384.49 o 
   2  14   0      113.38       87.50    119.68 o 
   4  14   0       12.43     -102.76    129.59 o 
   1  15   0      399.80      392.39    190.64 o 
   3  15   0      156.13      -85.32    151.26 o 
   0  16   0      641.42     1165.22    502.41 o 
   2   0   1    28130.62    29728.83    526.24 o 
   4   0   1       40.72       28.30     39.66 o 
   6   0   1     1248.51     1081.63    127.58 o 
   8   0   1      272.13      206.00    121.64 o 
  10   0   1      385.39      259.12    249.57 o 
 -11   1   1      517.01      318.77    362.45 o 
  -9   1   1      692.40     1285.47    307.41 o 
  -7   1   1      945.84     1113.57    178.34 o 
  -5   1   1     3874.02     3814.39    165.25 o 
  -3   1   1     4717.13     4479.25    186.52 o 
  -1   1   1    16065.53    16033.52    226.51 o 
   1   1   1    13052.77    13883.02    319.78 o 
   3   1   1     4745.40     4467.03    183.83 o 
   5   1   1     4661.40     4473.38    242.88 o 
   7   1   1      651.87      453.29    129.46 o 
   9   1   1      798.96      875.29    244.25 o 
  11   1   1      587.72      886.55    556.16 o 
 -10   2   1      928.09      825.78    445.64 o 
  -8   2   1     1817.36     2000.68    322.08 o 
  -6   2   1     1934.84     1825.13    188.01 o 
  -4   2   1    10941.85    11228.89    347.44 o 
  -2   2   1    18834.98    18751.34    285.61 o 
   0   2   1     5391.42     5313.94    199.43 o 
   2   2   1    17051.10    17332.07    355.73 o 
   4   2   1    10573.14    10504.80    339.70 o 
   6   2   1     1653.43     1412.62    169.58 o 
   8   2   1     1947.99     2351.77    325.15 o 
  10   2   1      940.24      961.15    371.29 o 
  -9   3   1     1223.41     1046.30    271.23 o 
  -7   3   1     3045.62     2966.17    322.92 o 
  -5   3   1       88.56       40.41     38.48 o 
  -3   3   1    11230.95    10772.23    209.46 o 
  -1   3   1    47911.59    49587.53    614.48 o 
   1   3   1    49013.66    49129.72   1133.14 o 
   3   3   1    11758.05    11144.77    480.32 o 
   5   3   1      307.88      217.55    101.69 o 
   7   3   1     2890.86     2876.19    309.36 o 
   9   3   1     1262.57     1482.63    303.88 o 
 -10   4   1      201.96      415.85    233.05 o 
  -8   4   1     1761.52     1539.15    299.91 o 
  -6   4   1     1696.41     1670.65    254.95 o 
  -4   4   1     3273.44     3129.01    246.84 o 
  -2   4   1     5765.70     5693.69    220.67 o 
   0   4   1     2145.57     2079.65    157.56 o 
   2   4   1     5316.41     4721.74    235.29 o 
   4   4   1     3823.90     3818.48    264.80 o 
   6   4   1     1772.85     1392.40    234.42 o 
   8   4   1     1262.17     1497.45    298.36 o 
  10   4   1      151.85       60.84    171.54 o 
  -9   5   1       73.58      120.96    171.38 o 
  -7   5   1     1712.05     1482.37    278.34 o 
  -5   5   1     7692.27     7590.48    430.50 o 
  -3   5   1     1799.66     1759.90    144.14 o 
  -1   5   1     7703.35     7485.18    249.20 o 
   1   5   1     7180.77     6855.93    265.86 o 
   3   5   1     1426.42     1329.38    127.46 o 
   5   5   1     7222.02     6753.66    401.87 o 
   7   5   1     1761.57     1892.43    300.77 o 
   9   5   1       20.47       43.70    178.09 o 
 -10   6   1      256.22     -141.74    216.97 o 
  -8   6   1      732.79      705.73    221.31 o 
  -6   6   1     6080.12     6302.18    447.15 o 
  -4   6   1     2046.84     1663.30    161.30 o 
  -2   6   1     3391.49     3198.56    113.96 o 
   0   6   1    27584.90    28348.37    686.23 o 
   2   6   1     4351.30     3929.00    307.76 o 
   4   6   1     1332.87     1191.62    137.07 o 
   6   6   1     5990.36     6019.12    426.69 o 
   8   6   1      990.76      820.13    230.21 o 
  10   6   1      227.06      274.33    216.47 o 
  -9   7   1      352.34      132.07    158.37 o 
  -7   7   1      737.23      765.06    219.41 o 
  -5   7   1     2202.31     2089.04    279.36 o 
  -3   7   1      407.32      444.40    119.42 o 
  -1   7   1     7500.05     7274.57    291.82 o 
   1   7   1     7779.18     7815.74    332.29 o 
   3   7   1      578.13      539.17    126.09 o 
   5   7   1     2407.93     2552.85    271.63 o 
   7   7   1     1085.38     1091.60    255.43 o 
   9   7   1      302.29      141.66    140.56 o 
  -8   8   1      954.55      794.84    271.62 o 
  -6   8   1     2423.75     2623.48    340.83 o 
  -4   8   1     1771.68     1569.54    304.28 o 
  -2   8   1     4065.66     4079.96    163.29 o 
   0   8   1     3371.66     3359.26    205.97 o 
   2   8   1     4362.21     4045.59    352.77 o 
   4   8   1     2055.14     2212.09    307.19 o 
   6   8   1     2225.77     2475.55    349.44 o 
   8   8   1     1018.11     1214.33    249.83 o 
  -9   9   1      815.98      252.07    380.34 o 
  -7   9   1      670.09      459.39    240.65 o 
  -5   9   1     1475.04     1687.09    347.93 o 
  -3   9   1     8089.28     8991.32    472.14 o 
  -1   9   1      468.85      388.30    100.39 o 
   1   9   1      274.72      189.72     91.49 o 
   3   9   1     8275.72     8444.54    450.97 o 
   5   9   1     1066.19      790.98    250.37 o 
   7   9   1      558.03      475.64    232.74 o 
   9   9   1      964.23      177.19    218.38 o 
  -6  10   1      273.16      225.57    189.78 o 
  -4  10   1     1977.30     2133.20    387.45 o 
  -2  10   1     6185.79     6534.37    416.55 o 
   0  10   1     1723.36     1865.53    173.43 o 
   2  10   1     6336.74     6364.42    400.76 o 
   4  10   1     1861.88     2175.31    354.80 o 
   6  10   1      269.68      121.14    183.23 o 
   8  10   1     1490.88      845.45    542.27 o 
  -7  11   1      478.44      619.53    288.91 o 
  -5  11   1      242.29      145.56    224.49 o 
  -3  11   1     6778.97     6825.60    623.21 o 
  -1  11   1     1928.50     2013.22    213.84 o 
   1  11   1     1810.54     2025.77    292.49 o 
   3  11   1     7075.11     8026.37    479.08 o 
   5  11   1      262.36      155.68    169.79 o 
   7  11   1      414.55      201.06    197.13 o 
  -6  12   1     1534.75     1546.98    385.27 o 
  -4  12   1       85.45      241.04    170.30 o 
  -2  12   1     2153.11     2114.79    280.19 o 
   0  12   1     3967.98     4409.99    303.60 o 
   2  12   1     2003.87     1888.11    262.51 o 
   4  12   1      106.94      204.66    159.16 o 
   6  12   1     1389.28     1474.54    305.61 o 
  -5  13   1     1829.51     2953.76    522.11 o 
  -3  13   1      693.89      795.51    259.68 o 
  -1  13   1     1243.90     1330.60    244.16 o 
   1  13   1     1144.47     1043.74    228.53 o 
   3  13   1      555.94      493.84    186.62 o 
   5  13   1     1740.04     1563.02    333.61 o 
  -4  14   1       21.10      -50.18    171.48 o 
  -2  14   1      229.79       72.35    164.78 o 
   0  14   1     3330.30     4271.64    758.36 o 
   2  14   1      330.90      166.30    121.97 o 
   4  14   1       39.79     -138.51    138.51 o 
  -3  15   1      476.65      149.16    420.92 o 
  -1  15   1      486.25      392.26    214.32 o 
   1  15   1      473.95      683.94    261.97 o 
   3  15   1      518.43      170.14    497.71 o 
   0  16   1      906.42      952.81    310.74 o 
   0   0   2    35875.29    34031.98    766.40 o 
   2   0   2     7228.64     7420.69    183.45 o 
   4   0   2      986.09     1130.21    100.80 o 
   6   0   2    16830.58    17728.95    460.31 o 
   8   0   2      955.83      931.35    186.46 o 
  10   0   2      703.25      426.17    294.05 o 
 -11   1   2     1649.55     2005.59    546.64 o 
  -9   1   2      717.95      556.60    213.09 o 
  -7   1   2      733.11      646.33    145.16 o 
  -5   1   2    14379.87    14619.18    351.21 o 
  -3   1   2    15627.60    15115.92    306.62 o 
  -1   1   2    10496.26    10848.04    294.04 o 
   1   1   2    11830.81    12072.60    239.99 o 
   3   1   2    15814.81    15374.43    381.07 o 
   5   1   2    13584.37    13490.39    377.48 o 
   7   1   2      797.61      811.21    161.79 o 
   9   1   2      599.88      749.98    229.44 o 
  11   1   2     1502.56     1791.75    537.30 o 
 -10   2   2      122.49      144.52    361.96 o 
  -8   2   2     1891.54     1720.36    304.93 o 
  -6   2   2     7052.07     7065.37    254.50 o 
  -4   2   2     4261.59     4141.38    155.47 o 
  -2   2   2     9587.15     9429.40    208.52 o 
   0   2   2     7191.95     7592.71    158.20 o 
   2   2   2     9827.04     9648.24    303.59 o 
   4   2   2     4433.04     4339.08    265.50 o 
   6   2   2     7550.69     7045.07    341.77 o 
   8   2   2     1867.71     1887.03    360.08 o 
  10   2   2      101.18      135.44    303.43 o 
  -9   3   2     2690.34     2706.69    429.30 o 
  -7   3   2      285.39      448.53    166.00 o 
  -5   3   2      951.76      817.87     99.87 o 
  -3   3   2    34688.85    35044.04    513.73 o 
  -1   3   2     3270.17     3316.95    116.28 o 
   1   3   2     3448.44     3168.20    251.13 o 
   3   3   2    32065.45    32258.24    789.02 o 
   5   3   2      708.32      510.83    130.51 o 
   7   3   2      294.34      113.88    103.46 o 
   9   3   2     2730.11     2528.73    380.72 o 
 -10   4   2      214.36      167.45    195.84 o 
  -8   4   2     5375.57     5826.95    475.78 o 
  -6   4   2     1835.80     1586.10    254.48 o 
  -4   4   2     8417.83     7985.80    278.87 o 
  -2   4   2     8787.10     8768.64    209.31 o 
   0   4   2     1346.02     1460.64     97.80 o 
   2   4   2     9468.46     9201.25    327.35 o 
   4   4   2     7404.45     7174.71    363.28 o 
   6   4   2     1512.09     1294.96    227.45 o 
   8   4   2     5562.25     6395.21    490.73 o 
  10   4   2      211.99      105.86    187.04 o 
  -9   5   2     2223.15     1403.19    441.76 o 
  -7   5   2      620.31      532.17    192.48 o 
  -5   5   2     1415.68     1345.78    219.76 o 
  -3   5   2    16452.37    15985.01    465.34 o 
  -1   5   2     7569.46     7648.29    195.89 o 
   1   5   2     7950.32     7447.05    364.87 o 
   3   5   2    18199.45    18281.31    561.21 o 
   5   5   2     1464.81     1082.35    195.20 o 
   7   5   2      565.51      612.15    161.52 o 
   9   5   2     1918.74     1673.59    331.13 o 
 -10   6   2      150.89       28.44    193.04 o 
  -8   6   2     1044.60      810.92    239.15 o 
  -6   6   2     5564.08     4997.83    501.28 o 
  -4   6   2     2807.94     2444.28    190.07 o 
  -2   6   2    11176.50    11296.87    279.22 o 
   0   6   2    14074.44    14073.92    389.37 o 
   2   6   2    11173.82    10804.57    521.56 o 
   4   6   2     3522.17     3631.69    203.09 o 
   6   6   2     5822.42     5633.92    408.41 o 
   8   6   2      898.70     1093.36    224.08 o 
  10   6   2      205.26      285.01    232.85 o 
  -9   7   2      917.91      165.83    202.37 o 
  -7   7   2     1500.77     1589.49    296.52 o 
  -5   7   2     9161.45     9785.07    536.44 o 
  -3   7   2      887.62      789.07    151.50 o 
  -1   7   2    11716.90    11919.24    384.65 o 
   1   7   2    10741.28    10573.07    494.72 o 
   3   7   2      686.92      594.11    170.05 o 
   5   7   2     9524.64     9852.57    514.27 o 
   7   7   2     1302.57     1379.92    244.10 o 
   9   7   2     1229.29      462.63    472.80 o 
  -8   8   2      179.01      401.95    188.75 o 
  -6   8   2     6220.73     6738.06    610.64 o 
  -4   8   2     1410.82     1696.59    217.82 o 
  -2   8   2     4398.65     4590.49    170.51 o 
   0   8   2    12327.84    13186.63    426.70 o 
   2   8   2     3170.15     3367.81    514.17 o 
   4   8   2     1472.86     1530.29    296.19 o 
   6   8   2     6157.37     6750.70    470.57 o 
   8   8   2      141.03       43.43    133.62 o 
  -9   9   2      114.49        9.82    163.70 o 
  -7   9   2     1659.20     1502.67    374.95 o 
  -5   9   2     2523.97     2682.25    470.80 o 
  -3   9   2      917.16     1018.51    197.97 o 
  -1   9   2     4919.17     5134.29    279.78 o 
   1   9   2     5110.90     4892.96    299.02 o 
   3   9   2     1277.76     1371.84    217.18 o 
   5   9   2     2783.34     3386.81    444.51 o 
   7   9   2     1465.28     1101.55    267.48 o 
   9   9   2       34.41      126.85    211.24 o 
  -8  10   2      429.68      -62.42    166.73 o 
  -6  10   2      892.04      702.27    280.96 o 
  -4  10   2     1829.67     1527.08    337.71 o 
  -2  10   2     2633.46     2255.52    267.69 o 
   0  10   2     1097.67     1141.23    147.78 o 
   2  10   2     2933.04     3154.20    345.44 o 
   4  10   2     2051.30     2337.18    342.60 o 
   6  10   2      651.99      773.53    227.95 o 
   8  10   2      335.57      425.19    294.36 o 
  -7  11   2      739.97      722.74    288.93 o 
  -5  11   2     1022.19     1203.43    325.04 o 
  -3  11   2     3971.51     4128.38    354.64 o 
  -1  11   2      680.42      539.73    155.57 o 
   1  11   2     1006.10      824.50    189.09 o 
   3  11   2     3217.09     3117.74    319.42 o 
   5  11   2      786.09      866.41    226.25 o 
   7  11   2      836.36      818.40    245.65 o 
  -6  12   2      264.56      559.48    251.33 o 
  -4  12   2     2727.95     3492.98    451.66 o 
  -2  12   2     2121.05     2182.01    290.24 o 
   0  12   2      107.21       55.76     88.32 o 
   2  12   2     2551.68     2839.57    259.09 o 
   4  12   2     2273.10     2706.30    362.17 o 
   6  12   2      349.99      272.74    179.60 o 
  -5  13   2      497.82      610.50    259.34 o 
  -3  13   2     1934.58     2097.56    409.70 o 
  -1  13   2     1655.83     1794.80    292.85 o 
   1  13   2     1904.34     2031.64    291.32 o 
   3  13   2     2192.32     2013.17    416.75 o 
   5  13   2      508.68      722.65    302.90 o 
  -4  14   2      742.35      880.38    284.60 o 
  -2  14   2     2103.44     2412.12    323.35 o 
   0  14   2       27.17      116.98    224.57 o 
   2  14   2     2112.53     1619.88    819.67 o 
   4  14   2      783.58      306.58    584.72 o 
  -3  15   2       38.30      -27.89    264.21 o 
  -1  15   2     1164.18     1502.48    367.90 o 
   1  15   2     1142.33     1255.97    318.02 o 
   3  15   2       55.04      -12.29    157.79 o 
   0  16   2      250.86      283.85    210.46 o 
   2   0   3    31149.37    32186.54    466.72 o 
   4   0   3    11119.15    10594.69    320.34 o 
   6   0   3      295.54      303.26     80.49 o 
   8   0   3     2481.92     2427.48    227.51 o 
  10   0   3     2498.48     2742.16    567.51 o 
 -11   1   3      161.13       81.09    325.27 o 
  -9   1   3     1821.90     1638.38    408.36 o 
  -7   1   3     7941.41     7842.17    307.64 o 
  -5   1   3    12095.59    11873.61    269.97 o 
  -3   1   3     1636.04     1508.50     79.09 o 
  -1   1   3     8897.50     8828.35    199.96 o 
   1   1   3     7312.84     7677.84    176.69 o 
   3   1   3     1899.99     1831.95    124.10 o 
   5   1   3    11503.75    11273.02    390.27 o 
   7   1   3     8811.97     9079.40    512.74 o 
   9   1   3     2238.41     2308.11    273.11 o 
  11   1   3      168.65      159.46    333.57 o 
 -10   2   3     2472.52     2790.80    558.69 o 
  -8   2   3     4496.20     4453.17    402.96 o 
  -6   2   3     4393.30     4396.28    204.95 o 
  -4   2   3    43041.66    44995.20    774.50 o 
  -2   2   3    24342.24    24175.54    393.55 o 
   0   2   3    15705.50    16205.26    310.88 o 
   2   2   3    23974.42    24018.26    484.11 o 
   4   2   3    45252.75    46556.27    898.90 o 
   6   2   3     3719.43     3406.32    287.50 o 
   8   2   3     4482.22     4786.05    417.75 o 
  10   2   3     2846.17     2259.24    655.40 o 
  -9   3   3     1314.38     1184.76    280.90 o 
  -7   3   3    12133.99    12084.11    631.67 o 
  -5   3   3     8291.39     8215.39    282.54 o 
  -3   3   3     8914.10     8781.34    218.58 o 
  -1   3   3    72879.05    75536.17   1169.37 o 
   1   3   3    72785.42    76581.80   1623.55 o 
   3   3   3     8912.58     9111.78    308.11 o 
   5   3   3     9163.24     9074.81    370.65 o 
   7   3   3    11210.37    12220.77    511.07 o 
   9   3   3     1300.90     1080.58    278.46 o 
 -10   4   3     1517.14     1730.43    383.98 o 
  -8   4   3      118.64      132.88    150.38 o 
  -6   4   3     2593.44     2503.09    296.21 o 
  -4   4   3    19137.20    18846.35    391.28 o 
  -2   4   3    16565.85    16233.30    344.26 o 
   0   4   3      575.26      551.20     63.48 o 
   2   4   3    18686.95    17869.63    425.06 o 
   4   4   3    17233.36    15641.45    562.11 o 
   6   4   3     2776.99     2751.21    261.32 o 
   8   4   3       74.96      130.31    131.90 o 
  10   4   3     1534.55     1850.73    446.74 o 
  -9   5   3      409.73      496.16    223.06 o 
  -7   5   3     7229.74     7437.50    518.66 o 
  -5   5   3    11648.96    11785.16    555.57 o 
  -3   5   3      339.64      220.13     53.17 o 
  -1   5   3    13690.56    13901.16    295.50 o 
   1   5   3    15594.24    15357.44    462.16 o 
   3   5   3      186.41      134.74     69.18 o 
   5   5   3    11014.77    11443.59    452.67 o 
   7   5   3     7923.52     8468.77    448.83 o 
   9   5   3      314.15      365.27    201.87 o 
 -10   6   3     1395.65      832.31    655.86 o 
  -8   6   3     1881.45     1788.78    330.38 o 
  -6   6   3     2484.28     2568.61    312.95 o 
  -4   6   3    11566.96    11153.26    472.52 o 
  -2   6   3     4842.96     4649.42    179.51 o 
   0   6   3    22228.04    22909.96    527.72 o 
   2   6   3     4728.41     4573.10    277.89 o 
   4   6   3    11037.92    10538.73    468.74 o 
   6   6   3     2830.43     2613.14    245.62 o 
   8   6   3     1934.84     1985.90    284.73 o 
  10   6   3     1038.24      829.72    256.07 o 
  -9   7   3      463.43      165.30    145.91 o 
  -7   7   3     2169.02     2087.74    342.96 o 
  -5   7   3     5876.83     5962.64    425.14 o 
  -3   7   3      985.64      935.71    101.26 o 
  -1   7   3     8933.75     8869.04    257.12 o 
   1   7   3    10038.91    10072.82    411.89 o 
   3   7   3      708.13      856.73    214.03 o 
   5   7   3     5862.12     6147.36    350.98 o 
   7   7   3     2164.48     2707.59    295.07 o 
   9   7   3      343.73       70.30    171.15 o 
  -8   8   3      759.97      451.74    197.53 o 
  -6   8   3      410.41      482.49    218.83 o 
  -4   8   3     3836.27     3864.29    301.97 o 
  -2   8   3     7229.92     7401.53    262.53 o 
   0   8   3       14.77        9.57     55.28 o 
   2   8   3     7134.62     6241.38    367.10 o 
   4   8   3     3726.18     3537.51    314.69 o 
   6   8   3      542.97      452.24    144.41 o 
   8   8   3      887.59      956.89    247.77 o 
  -9   9   3      818.12       68.99    223.50 o 
  -7   9   3     1685.20     2135.65    447.84 o 
  -5   9   3     1527.16     1547.34    331.77 o 
  -3   9   3     4384.43     4617.85    346.54 o 
  -1   9   3     3274.99     3229.89    157.06 o 
   1   9   3     2686.55     2536.68    255.65 o 
   3   9   3     4177.28     4277.75    341.53 o 
   5   9   3     1953.05     1988.06    290.81 o 
   7   9   3     1622.05     1622.30    315.41 o 
   9   9   3      845.88      619.44    773.52 o 
  -6  10   3      458.97      742.79    265.51 o 
  -4  10   3     7996.36     7891.24    959.30 o 
  -2  10   3     3803.38     4054.63    331.25 o 
   0  10   3       64.93       64.53     67.91 o 
   2  10   3     3512.13     3474.83    306.43 o 
   4  10   3     8377.98     8322.30    526.39 o 
   6  10   3      317.84      208.54    152.96 o 
   8  10   3     1187.89      719.60    560.24 o 
  -7  11   3     1078.57      325.13    366.43 o 
  -5  11   3     1086.94     1500.34    364.57 o 
  -3  11   3     2493.78     2541.54    289.07 o 
  -1  11   3     2632.98     2708.19    285.46 o 
   1  11   3     2237.80     2057.93    251.44 o 
   3  11   3     2727.87     2615.90    318.20 o 
   5  11   3     1070.57     1021.30    249.69 o 
   7  11   3     1025.99     1454.61    312.91 o 
  -6  12   3      114.47      -73.76    173.51 o 
  -4  12   3      650.18      772.34    249.34 o 
  -2  12   3      370.46      409.83    149.78 o 
   0  12   3      583.84      783.31    196.78 o 
   2  12   3      408.78      307.85    175.37 o 
   4  12   3      493.61      589.56    198.35 o 
   6  12   3      149.43      -13.50    135.41 o 
  -5  13   3      427.23      818.90    291.27 o 
  -3  13   3      216.90      176.56    169.17 o 
  -1  13   3     1168.36     1035.60    232.46 o 
   1  13   3     1366.30     1579.70    278.12 o 
   3  13   3      140.26       60.53    136.72 o 
   5  13   3      413.64      384.96    236.49 o 
  -4  14   3      168.04      418.84    211.63 o 
  -2  14   3       77.58       80.63    132.65 o 
   0  14   3     1169.51     1163.15    353.46 o 
   2  14   3       38.70      253.80    155.12 o 
   4  14   3      130.45      160.73    178.83 o 
  -3  15   3       10.31     -176.67    176.67 o 
  -1  15   3      513.21      686.00    403.29 o 
   1  15   3      566.52      219.94    268.09 o 
   3  15   3       13.84      -92.81    157.08 o 
   0  16   3      293.52      259.66    223.84 o 
   0   0   4     7152.18     6963.09    436.91 o 
   2   0   4    11929.54    11824.14    271.28 o 
   4   0   4     4269.33     4292.02    169.16 o 
   6   0   4      658.94      547.88     91.41 o 
   8   0   4     1793.36     1722.27    215.30 o 
  10   0   4      373.20       61.40    268.05 o 
 -11   1   4      101.96       95.35    344.12 o 
  -9   1   4      128.26      252.47    254.66 o 
  -7   1   4     4510.04     4155.23    252.42 o 
  -5   1   4     3903.98     4175.88    160.78 o 
  -3   1   4    13362.45    13453.17    314.54 o 
  -1   1   4    23869.09    23759.65    417.89 o 
   1   1   4    22891.43    23250.00    390.83 o 
   3   1   4    13444.55    13825.03    305.07 o 
   5   1   4     3765.40     3788.45    226.06 o 
   7   1   4     4664.83     5068.19    392.20 o 
   9   1   4      146.40      247.00    116.50 o 
  11   1   4      128.56      459.01    319.14 o 
 -10   2   4       50.49       23.16    221.05 o 
  -8   2   4      462.36      364.21    166.66 o 
  -6   2   4       31.06       77.06     64.80 o 
  -4   2   4     1958.70     2011.92    135.42 o 
  -2   2   4      689.22      655.07     70.41 o 
   0   2   4    31896.03    31825.73    547.60 o 
   2   2   4      458.61      364.33     54.69 o 
   4   2   4     2308.24     1954.15    155.74 o 
   6   2   4       20.33      -30.58     60.28 o 
   8   2   4      425.19      555.49    198.36 o 
  10   2   4       49.66      254.44    213.02 o 
  -9   3   4      204.19      249.21    247.09 o 
  -7   3   4     1322.32     1225.09    248.00 o 
  -5   3   4     1194.41     1169.30    120.89 o 
  -3   3   4     6404.95     6400.10    200.01 o 
  -1   3   4    40253.15    41524.03    845.18 o 
   1   3   4    40154.81    41266.54    718.09 o 
   3   3   4     6191.61     6275.20    255.34 o 
   5   3   4      919.23      798.36    138.65 o 
   7   3   4     1674.72     1435.69    207.25 o 
   9   3   4      196.10      139.47    164.97 o 
 -10   4   4      742.45     1278.68    400.63 o 
  -8   4   4     2827.83     3097.15    401.30 o 
  -6   4   4     3925.40     4234.23    357.69 o 
  -4   4   4     2552.29     2477.72    136.38 o 
  -2   4   4     5933.72     5724.97    200.53 o 
   0   4   4     1550.93     1464.84     92.55 o 
   2   4   4     7389.07     7188.95    243.52 o 
   4   4   4     1919.60     1645.39    155.14 o 
   6   4   4     4195.42     3941.08    282.39 o 
   8   4   4     2940.82     3233.22    360.62 o 
  10   4   4      584.59      465.87    163.26 o 
  -9   5   4       49.89      -14.35    161.85 o 
  -7   5   4     1612.12     2071.17    338.04 o 
  -5   5   4     4855.08     4637.37    355.27 o 
  -3   5   4      993.48      979.35     84.28 o 
  -1   5   4     1449.55     1455.30    107.22 o 
   1   5   4     2612.43     2464.13    171.12 o 
   3   5   4      981.92      959.61    129.71 o 
   5   5   4     4630.92     4599.25    281.57 o 
   7   5   4     2060.32     2316.38    261.47 o 
   9   5   4       98.55       71.53    173.63 o 
 -10   6   4      518.00      301.59    292.45 o 
  -8   6   4      248.59       48.17    153.28 o 
  -6   6   4      465.55      319.23    141.99 o 
  -4   6   4     4544.42     4382.54    302.04 o 
  -2   6   4    11953.05    12057.49    328.31 o 
   0   6   4       24.62       92.46     59.86 o 
   2   6   4    12606.25    13129.45    485.36 o 
   4   6   4     4216.03     4268.92    258.04 o 
   6   6   4      514.34      469.91    132.85 o 
   8   6   4      189.32      210.92    133.02 o 
  10   6   4      463.83      191.76    488.23 o 
  -9   7   4      421.06      169.67    159.44 o 
  -7   7   4     1346.42     1490.22    302.03 o 
  -5   7   4      231.59      176.84    145.99 o 
  -3   7   4      562.93      388.98     81.32 o 
  -1   7   4     7492.74     7461.11    238.28 o 
   1   7   4     6978.12     6398.98    327.78 o 
   3   7   4      611.82      434.05    126.89 o 
   5   7   4      297.11      296.55    110.50 o 
   7   7   4     1208.72     1466.38    241.21 o 
   9   7   4      266.81      -52.40    157.24 o 
  -8   8   4      996.90      186.92    170.81 o 
  -6   8   4      419.38      610.18    356.99 o 
  -4   8   4     9946.52     9779.92    497.76 o 
  -2   8   4     5859.18     5993.26    243.96 o 
   0   8   4        4.32       12.86     42.96 o 
   2   8   4     5020.74     5041.26    327.11 o 
   4   8   4     9918.31    10310.03    540.63 o 
   6   8   4      392.23      335.40    159.22 o 
   8   8   4      868.89      680.65    214.67 o 
  -9   9   4      390.75      -44.51    203.91 o 
  -7   9   4     2442.51     2691.76    511.29 o 
  -5   9   4     1939.42     2008.30    392.64 o 
  -3   9   4     1520.46     1519.18    305.55 o 
  -1   9   4     7360.42     7688.51    245.36 o 
   1   9   4     6507.64     6652.55    373.94 o 
   3   9   4     1639.53     1771.11    234.09 o 
   5   9   4     2105.06     2307.72    338.79 o 
   7   9   4     2319.09     1973.16    438.12 o 
   9   9   4      480.01      222.44    238.92 o 
  -8  10   4      233.75       80.67    187.98 o 
  -6  10   4      117.84      164.81    169.49 o 
  -4  10   4      782.09      366.24    200.24 o 
  -2  10   4     2509.48     2667.37    282.34 o 
   0  10   4      175.53      134.65     68.40 o 
   2  10   4     2525.29     2786.63    273.93 o 
   4  10   4      988.85     1130.25    245.20 o 
   6  10   4      170.31       23.95    134.12 o 
   8  10   4      284.66      342.98    213.58 o 
  -7  11   4     1214.32     1650.00    628.17 o 
  -5  11   4     1969.81     2594.71    480.69 o 
  -3  11   4     1482.84     1443.20    247.32 o 
  -1  11   4     4487.06     4889.85    382.25 o 
   1  11   4     4921.06     5260.36    491.19 o 
   3  11   4     1326.50     1150.03    229.37 o 
   5  11   4     1918.23     2162.91    347.56 o 
   7  11   4     1478.10     1946.94    367.80 o 
  -6  12   4      587.93      658.79    259.32 o 
  -4  12   4     1939.81     2069.30    400.14 o 
  -2  12   4     1631.91     1961.80    291.89 o 
   0  12   4       24.45       81.46    100.70 o 
   2  12   4     1843.72     1692.46    363.36 o 
   4  12   4     1863.13     2110.10    454.86 o 
   6  12   4      606.13      514.83    219.77 o 
  -5  13   4      921.76     1357.54    364.80 o 
  -3  13   4      131.56      187.91    156.59 o 
  -1  13   4     2138.80     2289.33    418.62 o 
   1  13   4     2105.54     2646.33    324.76 o 
   3  13   4      194.87      284.30    204.06 o 
   5  13   4      881.05      858.62    355.18 o 
  -4  14   4     2114.66     2231.24    459.09 o 
  -2  14   4     1898.15     2021.85    405.49 o 
   0  14   4       25.67       34.99    166.84 o 
   2  14   4     2042.67     2725.76    450.49 o 
   4  14   4     2049.42     2169.10    679.65 o 
  -3  15   4      227.42      898.18    337.71 o 
  -1  15   4     1878.59     2220.59    419.51 o 
   3  15   4      214.56      242.91    208.50 o 
   0  16   4      249.79       81.15    193.12 o 
   2   0   5    30002.50    30533.19    532.18 o 
   4   0   5    22367.80    22293.02    444.43 o 
   6   0   5      176.89       86.31     58.89 o 
   8   0   5     1288.41     1282.85    192.90 o 
  10   0   5     2514.72     2374.74    533.12 o 
  -9   1   5      914.60      995.44    337.62 o 
  -7   1   5     9650.40    10259.96    394.32 o 
  -5   1   5     4840.48     4323.27    185.74 o 
  -3   1   5     5013.23     4764.13    213.94 o 
  -1   1   5    48109.15    47657.94    738.43 o 
   1   1   5    47091.41    48222.17    706.21 o 
   3   1   5     5717.51     5787.03    193.54 o 
   5   1   5     6057.09     5730.35    226.74 o 
   7   1   5     8860.21     8827.53    386.44 o 
   9   1   5      823.14     1050.71    191.82 o 
 -10   2   5     1987.23     2834.67    586.71 o 
  -8   2   5     3517.03     3497.28    543.63 o 
  -6   2   5     3040.22     2922.94    222.36 o 
  -4   2   5    20081.29    20080.71    531.91 o 
  -2   2   5    29757.62    29279.35    533.34 o 
   0   2   5     3142.69     2734.06    180.39 o 
   2   2   5    27200.80    27626.60    465.29 o 
   4   2   5    22872.29    22983.57    473.38 o 
   6   2   5     3071.23     2688.96    227.32 o 
   8   2   5     2760.91     3131.83    262.83 o 
  10   2   5     2593.63     3934.98    928.11 o 
  -9   3   5      947.53      824.94    314.45 o 
  -7   3   5     5153.65     4950.73    411.22 o 
  -5   3   5    10742.87    10636.96    350.03 o 
  -3   3   5     5108.47     5204.64    210.03 o 
  -1   3   5    75825.58    77058.33   1211.67 o 
   1   3   5    67592.11    71282.80   1050.02 o 
   3   3   5     5252.37     5366.84    241.95 o 
   5   3   5    12284.44    12463.54    444.14 o 
   7   3   5     4662.65     4552.33    312.82 o 
   9   3   5     1134.10     1125.07    210.16 o 
 -10   4   5     2478.69     2577.94    574.76 o 
  -8   4   5     1674.33     1700.72    318.95 o 
  -6   4   5     3432.05     3435.86    331.40 o 
  -4   4   5     8929.18     8911.07    290.21 o 
  -2   4   5    27056.70    28380.27    591.72 o 
   0   4   5     1606.48     1666.18     96.66 o 
   2   4   5    26258.03    25897.77    465.26 o 
   4   4   5     9340.92     9347.34    356.56 o 
   6   4   5     3304.61     3445.98    260.91 o 
   8   4   5     1830.94     1730.26    317.86 o 
  10   4   5     2360.36     2569.37    353.44 o 
  -9   5   5      716.22      492.04    305.73 o 
  -7   5   5     4535.43     4757.36    423.64 o 
  -5   5   5     6099.70     5653.54    393.97 o 
  -3   5   5     4421.55     4508.62    185.71 o 
  -1   5   5    20646.08    20918.57    429.08 o 
   1   5   5    24723.79    24524.85    487.78 o 
   3   5   5     3634.07     3531.77    252.06 o 
   5   5   5     5502.39     5107.76    296.25 o 
   7   5   5     4797.44     5228.83    351.92 o 
   9   5   5      642.84      481.19    212.84 o 
 -10   6   5      987.70     1306.85    415.68 o 
  -8   6   5     1101.82     1198.50    301.78 o 
  -6   6   5      528.70      673.12    196.50 o 
  -4   6   5    12731.48    12757.10    545.13 o 
  -2   6   5     4875.73     4814.77    207.32 o 
   0   6   5      935.73      854.49     92.86 o 
   2   6   5     5275.29     5303.73    298.78 o 
   4   6   5    12018.58    11869.44    438.98 o 
   6   6   5      716.73      648.11    154.50 o 
   8   6   5     1351.71     1626.23    264.70 o 
  10   6   5      798.38      708.84    244.52 o 
  -9   7   5      646.99      248.68    156.07 o 
  -7   7   5     2859.62     3070.59    403.02 o 
  -5   7   5     1022.36      851.45    253.82 o 
  -3   7   5     1219.79     1219.36    140.73 o 
  -1   7   5    11068.62    10983.82    313.98 o 
   1   7   5    11764.38    11375.68    344.60 o 
   3   7   5     1178.62     1095.53    194.68 o 
   5   7   5      466.80      544.04    134.08 o 
   7   7   5     2951.90     3292.86    372.38 o 
   9   7   5      506.13       27.79    149.75 o 
  -8   8   5      495.43       52.28    160.56 o 
  -6   8   5      720.91      920.44    292.38 o 
  -4   8   5     3790.69     3809.79    311.24 o 
  -2   8   5    10382.51    10206.87    340.81 o 
   0   8   5       39.95      -10.04     41.17 o 
   2   8   5    11172.28    11009.43    487.57 o 
   4   8   5     3161.25     2975.66    292.71 o 
   6   8   5      643.72      729.68    215.26 o 
   8   8   5      536.63      326.20    171.09 o 
  -9   9   5      382.31       66.29    288.11 o 
  -7   9   5     1553.31     1691.67    472.09 o 
  -5   9   5     2540.89     2754.33    427.58 o 
  -3   9   5      616.09      488.71    149.40 o 
  -1   9   5     9925.35     9693.48    394.79 o 
   1   9   5     9630.88     9679.31    349.39 o 
   3   9   5      769.93      726.43    176.39 o 
   5   9   5     2845.31     2991.22    326.90 o 
   7   9   5     1556.90     1359.92    300.09 o 
   9   9   5      444.38      154.15    377.95 o 
  -8  10   5      443.69       60.77    186.53 o 
  -6  10   5     1590.20     1764.54    409.64 o 
  -4  10   5     2756.27     2493.92    398.25 o 
  -2  10   5     2693.87     2793.16    288.91 o 
   0  10   5     3785.11     4115.59    241.50 o 
   2  10   5     2229.30     2126.38    250.43 o 
   4  10   5     3298.83     3247.10    348.06 o 
   6  10   5     1858.50     1935.24    342.19 o 
   8  10   5      340.15      121.80    164.03 o 
  -7  11   5      318.15      109.73    194.59 o 
  -5  11   5     1039.92     1065.48    324.48 o 
  -3  11   5      991.51      871.38    209.06 o 
  -1  11   5     1507.42     1661.50    336.22 o 
   1  11   5     1304.04     1355.56    207.62 o 
   3  11   5      824.37      807.61    326.58 o 
   5  11   5     1180.29     1516.84    295.45 o 
   7  11   5      300.49      177.42    177.76 o 
  -6  12   5      131.35      127.19    173.31 o 
  -4  12   5      134.78      321.41    188.40 o 
  -2  12   5     1175.34     1187.00    559.89 o 
   0  12   5      589.20      680.40    189.60 o 
   2  12   5     1273.12     1495.44    235.12 o 
   4  12   5       70.58       29.61    158.51 o 
   6  12   5       72.46       15.45    277.61 o 
  -5  13   5      176.12      108.04    168.06 o 
  -3  13   5      645.42     1137.40    415.12 o 
  -1  13   5      542.88      584.08    237.34 o 
   1  13   5      640.18      872.55    224.12 o 
   3  13   5      664.48      387.20    248.81 o 
   5  13   5      109.81       14.31    203.39 o 
  -4  14   5      949.63      531.79    320.47 o 
  -2  14   5      303.88      133.72    175.66 o 
   0  14   5       40.68      -47.01    152.50 o 
   2  14   5      305.99      181.93    115.33 o 
   4  14   5      920.85      529.32    174.16 o 
  -3  15   5      265.63     -108.91    240.08 o 
  -1  15   5      183.69       81.16    193.27 o 
   1  15   5      237.80       71.93    220.10 o 
   3  15   5      214.24      162.52    131.36 o 
   0   0   6    26240.14    25698.46   1139.52 o 
   2   0   6    30133.68    29417.92    538.78 o 
   4   0   6     8849.72     8447.30    289.09 o 
   6   0   6     2234.00     2084.32    159.79 o 
   8   0   6     6198.67     6687.84    357.45 o 
  10   0   6      191.20      329.82    296.21 o 
  -9   1   6     3129.06     3920.82    649.76 o 
  -7   1   6      756.87      722.58    158.04 o 
  -5   1   6     3515.95     3439.94    191.41 o 
  -3   1   6    28725.27    28432.33    548.44 o 
  -1   1   6     7170.96     7014.88    254.30 o 
   1   1   6     7525.64     7213.91    203.13 o 
   3   1   6    26829.49    27078.69    498.30 o 
   5   1   6     3663.25     3611.54    189.34 o 
   7   1   6      683.49      644.28    139.05 o 
   9   1   6     3019.37     3958.43    371.84 o 
 -10   2   6       91.59      216.23    284.56 o 
  -8   2   6     1246.77     1163.81    341.53 o 
  -6   2   6     6609.31     7170.74    347.54 o 
  -4   2   6      440.66      387.80     90.59 o 
  -2   2   6     6679.75     6272.89    229.10 o 
   0   2   6    46815.38    45868.39   1164.46 o 
   2   2   6     7393.72     7428.51    208.40 o 
   4   2   6      249.28      156.12     54.98 o 
   6   2   6     5358.03     5131.69    251.15 o 
   8   2   6     1068.62     1258.27    202.16 o 
  10   2   6      128.34       77.68    236.64 o 
  -9   3   6      653.25      302.82    380.06 o 
  -7   3   6     2002.14     2132.37    415.40 o 
  -5   3   6     7219.74     7360.25    329.47 o 
  -3   3   6     4690.78     4300.76    196.54 o 
  -1   3   6    14911.70    14577.33    457.90 o 
   1   3   6    13541.26    13419.35    409.00 o 
   3   3   6     4764.00     4386.70    182.15 o 
   5   3   6     7772.20     7851.72    291.78 o 
   7   3   6     2138.06     2097.65    200.14 o 
   9   3   6      547.53      535.69    162.20 o 
 -10   4   6      687.81      690.73    574.54 o 
  -8   4   6      873.66     1294.61    353.46 o 
  -6   4   6     8897.68     9759.58    684.08 o 
  -4   4   6     1536.87     1516.50    148.05 o 
  -2   4   6     1593.53     1549.64    144.21 o 
   0   4   6    40578.53    40164.82    935.03 o 
   2   4   6     2522.54     2594.60    123.37 o 
   4   4   6     1258.73     1112.10    122.03 o 
   6   4   6     9428.14    10296.77    449.59 o 
   8   4   6      945.10      988.11    190.16 o 
  10   4   6      635.32      613.97    178.61 o 
  -9   5   6      607.34      594.20    288.74 o 
  -7   5   6     1218.83     1386.19    349.45 o 
  -5   5   6     4216.71     4148.49    349.20 o 
  -3   5   6     4734.17     4754.19    226.46 o 
  -1   5   6    11906.13    11858.11    383.65 o 
   1   5   6    13390.45    12975.67    339.15 o 
   3   5   6     5164.09     4953.64    201.93 o 
   5   5   6     3625.66     3671.27    258.15 o 
   7   5   6     1313.33     1427.04    227.89 o 
   9   5   6      798.38      763.75    183.85 o 
 -10   6   6      155.04      367.03    324.19 o 
  -8   6   6     1158.73     1616.61    409.61 o 
  -6   6   6     1746.54     1445.01    276.69 o 
  -4   6   6     1099.42      982.99    130.32 o 
  -2   6   6    20092.88    20563.87    530.66 o 
   0   6   6    12570.91    12657.96    355.03 o 
   2   6   6    18294.14    18784.17    482.48 o 
   4   6   6      866.61      786.02    133.61 o 
   6   6   6     2060.30     2165.20    246.54 o 
   8   6   6     1152.67     1445.39    370.88 o 
  10   6   6      172.85      -11.98    154.86 o 
  -9   7   6     1686.55     2212.86    507.06 o 
  -7   7   6     2279.37     2433.76    351.17 o 
  -5   7   6     2020.60     1812.44    358.39 o 
  -3   7   6    12712.65    13259.81    490.78 o 
  -1   7   6     2138.35     2183.85    132.92 o 
   1   7   6     1936.79     2088.44    145.99 o 
   3   7   6    13622.11    13058.13    554.08 o 
   5   7   6     2119.92     1959.35    213.77 o 
   7   7   6     1897.03     1907.33    326.66 o 
   9   7   6     1601.78     1417.18    318.99 o 
  -8   8   6     2923.74     2577.96    749.78 o 
  -6   8   6      758.46     1155.75    319.64 o 
  -4   8   6     8876.55     8881.83    497.86 o 
  -2   8   6     5396.91     5966.03    287.25 o 
   0   8   6     1041.66     1192.07    124.41 o 
   2   8   6     6146.97     6004.72    279.03 o 
   4   8   6     9733.79    10433.32    540.26 o 
   6   8   6      459.96      598.87    185.60 o 
   8   8   6     3001.46     3355.14    470.82 o 
  -7   9   6      591.37      630.83    255.18 o 
  -5   9   6      556.16      344.37    184.23 o 
  -3   9   6     7188.35     7395.32    559.51 o 
  -1   9   6     3419.88     3474.39    240.99 o 
   1   9   6     2770.11     2723.96    222.89 o 
   3   9   6     6389.23     6798.84    555.00 o 
   5   9   6      780.79      921.81    220.66 o 
   7   9   6      441.59      608.17    206.85 o 
  -8  10   6       33.87      117.77    300.73 o 
  -6  10   6     1046.80     1139.92    333.05 o 
  -4  10   6     1105.28      980.65    284.03 o 
  -2  10   6     2216.11     2129.82    338.77 o 
   0  10   6     3612.45     3947.35    267.05 o 
   2  10   6     2048.46     2420.53    233.64 o 
   4  10   6      690.70      724.45    206.40 o 
   6  10   6      910.78     1162.25    264.88 o 
   8  10   6       31.99      -57.74    116.48 o 
  -7  11   6      667.53       38.63    238.51 o 
  -5  11   6     1354.11     1266.35    342.16 o 
  -3  11   6       43.12       -2.49    136.73 o 
  -1  11   6     3854.00     3992.54    463.67 o 
   1  11   6     4392.99     4636.09    319.90 o 
   3  11   6      104.61       83.01    103.51 o 
   5  11   6     1346.38     1660.49    405.58 o 
   7  11   6      757.05      846.80    266.46 o 
  -6  12   6      821.58       80.47    207.25 o 
  -4  12   6     1856.91     2124.36    602.55 o 
  -2  12   6      800.23      934.56    274.61 o 
   0  12   6     3716.61     3894.93    376.15 o 
   2  12   6     1070.39     1237.70    221.51 o 
   4  12   6     1819.23     2554.32    381.56 o 
   6  12   6      971.10     1082.26    375.91 o 
  -5  13   6     1375.44     1159.81    469.03 o 
  -3  13   6      113.48        6.11    207.01 o 
  -1  13   6     1672.14     1795.68    515.34 o 
   1  13   6     1910.30     2480.97    342.38 o 
   3  13   6       97.21      -36.22    107.12 o 
   5  13   6     1191.82     1210.72    259.86 o 
  -4  14   6      359.72      721.10    393.03 o 
  -2  14   6      619.79     1089.44    310.16 o 
   0  14   6      274.80      214.17    173.69 o 
   2  14   6      526.59      368.26    198.32 o 
   4  14   6      266.85      480.76    158.43 o 
  -3  15   6      272.15     -215.16    254.34 o 
  -1  15   6      388.53      452.36    236.12 o 
   1  15   6      348.34      156.35    174.64 o 
   3  15   6      297.01       -0.62    122.62 o 
   2   0   7    14918.17    15482.76    373.16 o 
   4   0   7     6399.87     6048.06    252.70 o 
   6   0   7     1161.97     1271.97    191.43 o 
   8   0   7       22.97       95.98    106.75 o 
  10   0   7      166.58      169.20    229.59 o 
  -9   1   7      178.13       12.56    226.16 o 
  -7   1   7     5838.69     5982.98    352.05 o 
  -5   1   7     3080.12     2969.93    188.73 o 
  -3   1   7     1909.23     1900.72    157.21 o 
  -1   1   7     1942.93     1764.94    164.99 o 
   1   1   7     1693.56     1587.23    101.16 o 
   3   1   7     2041.14     2081.94    149.23 o 
   5   1   7     3267.59     3102.99    184.27 o 
   7   1   7     5004.86     4839.97    299.62 o 
   9   1   7      124.63     -103.58    122.61 o 
 -10   2   7      288.18      528.80    343.72 o 
  -8   2   7      704.56      477.72    255.65 o 
  -6   2   7      577.82      572.59    129.14 o 
  -4   2   7     4092.25     4143.74    238.60 o 
  -2   2   7     3955.07     3990.08    188.77 o 
   0   2   7     1079.23      818.47    131.42 o 
   2   2   7     2945.12     2992.36    149.34 o 
   4   2   7     4451.55     4296.98    199.68 o 
   6   2   7      485.38      377.11     95.81 o 
   8   2   7      618.48      481.70    139.77 o 
  10   2   7      303.71      120.57    228.56 o 
  -9   3   7      136.70      194.70    227.74 o 
  -7   3   7      943.79     1191.83    322.47 o 
  -5   3   7     1195.78     1269.18    162.44 o 
  -3   3   7     1659.23     1477.27    155.72 o 
  -1   3   7     4253.90     4174.92    247.74 o 
   1   3   7     3862.62     3490.12    206.97 o 
   3   3   7     1415.28     1238.09    116.00 o 
   5   3   7      952.31      803.63    118.98 o 
   7   3   7     1033.55      972.06    154.40 o 
   9   3   7      181.66       68.70    121.25 o 
 -10   4   7      197.28       58.90    238.18 o 
  -8   4   7      837.59      680.69    278.48 o 
  -6   4   7     1535.00     1681.81    347.09 o 
  -4   4   7     1225.91     1286.12    147.04 o 
  -2   4   7     2424.53     2414.09    173.11 o 
   0   4   7      373.10      448.63    106.63 o 
   2   4   7     2656.29     2682.16    121.90 o 
   4   4   7     1117.46      849.83    110.73 o 
   6   4   7     1292.37     1272.98    162.28 o 
   8   4   7      823.82      580.26    164.15 o 
  10   4   7      250.39      106.43    152.25 o 
  -9   5   7     1098.29     1031.92    391.61 o 
  -7   5   7     1596.31     2017.51    413.55 o 
  -5   5   7     3344.09     2839.26    373.49 o 
  -3   5   7    12013.19    11497.42    391.31 o 
  -1   5   7     1151.75     1323.26    150.79 o 
   1   5   7     1696.88     1442.75    116.41 o 
   3   5   7    12456.75    12087.09    326.94 o 
   5   5   7     3217.11     2964.59    194.63 o 
   7   5   7     1725.70     1891.33    211.24 o 
   9   5   7     1075.23     1045.82    265.63 o 
  -8   6   7     2412.08     2016.74    855.75 o 
  -6   6   7       64.14       99.72    172.99 o 
  -4   6   7     5896.90     5997.20    333.70 o 
  -2   6   7    17218.08    17255.49    507.48 o 
   0   6   7     3330.28     3449.69    163.82 o 
   2   6   7    18528.68    18500.81    479.50 o 
   4   6   7     5256.12     5208.64    237.51 o 
   6   6   7      165.00      173.00     83.43 o 
   8   6   7     2437.86     2916.66    347.35 o 
  10   6   7      268.62      484.00    369.44 o 
  -9   7   7      865.70      968.79    442.08 o 
  -7   7   7      320.33      214.89    216.21 o 
  -5   7   7      357.14      103.19    182.49 o 
  -3   7   7     3219.57     3420.95    256.01 o 
  -1   7   7      673.41      565.09    114.86 o 
   1   7   7      860.53      931.90    114.14 o 
   3   7   7     3179.87     3335.17    219.46 o 
   5   7   7      144.70      -59.82     64.15 o 
   7   7   7      478.08      480.40    138.82 o 
   9   7   7      940.00      336.29    318.97 o 
  -8   8   7       88.06      -19.12    192.99 o 
  -6   8   7     2799.76     3224.62    640.16 o 
  -4   8   7     2657.65     2359.65    337.31 o 
  -2   8   7      463.14      497.60    114.06 o 
   0   8   7     3254.08     3310.74    271.66 o 
   2   8   7      239.93      244.67     75.34 o 
   4   8   7     3030.08     3227.15    258.87 o 
   6   8   7     2843.10     2914.72    267.94 o 
   8   8   7      110.91        3.34    108.71 o 
  -7   9   7     1211.40      170.66    215.95 o 
  -5   9   7     3666.67     5416.36    774.85 o 
  -3   9   7     1191.66     1335.39    289.52 o 
  -1   9   7     3382.49     3481.82    246.57 o 
   1   9   7     3211.57     3321.99    249.72 o 
   3   9   7     1259.31     1158.64    165.02 o 
   5   9   7     3726.40     4342.19    301.32 o 
   7   9   7     1135.54      829.15    180.83 o 
  -8  10   7      286.29      -14.10    270.01 o 
  -6  10   7     3056.97     3505.13    670.72 o 
  -4  10   7      132.00      199.73    200.98 o 
  -2  10   7      197.36      549.98    200.74 o 
   0  10   7    10209.04    11023.65    547.23 o 
   2  10   7       64.40      117.69     91.39 o 
   4  10   7      180.69       87.39    101.70 o 
   6  10   7     2801.50     3217.30    336.54 o 
   8  10   7      302.19      248.38    141.58 o 
  -7  11   7      306.19      -37.06    233.81 o 
  -5  11   7     2851.32     3888.21    689.52 o 
  -3  11   7     1804.05     1980.70    383.91 o 
  -1  11   7     3727.64     4070.06    521.61 o 
   1  11   7     3307.93     2990.37    268.90 o 
   3  11   7     1862.56     2123.88    268.76 o 
   5  11   7     2754.26     2840.59    341.33 o 
   7  11   7      242.29       76.74    124.86 o 
  -6  12   7      824.96       88.85    247.91 o 
  -4  12   7       18.96     -141.67    193.77 o 
  -2  12   7     1021.13     1168.82    315.44 o 
   0  12   7     2213.94     2256.20    314.72 o 
   2  12   7     1141.56     1293.21    227.99 o 
   4  12   7        2.22      -75.23     96.97 o 
   6  12   7      845.55      313.46    470.88 o 
  -5  13   7      317.29       87.60    267.58 o 
  -3  13   7     2857.78     3599.39    663.04 o 
  -1  13   7       49.92      -38.59    139.95 o 
   1  13   7      119.12      106.84    166.10 o 
   3  13   7     2924.57     3736.67    391.74 o 
   5  13   7      174.24      338.86    167.34 o 
  -4  14   7     1325.33     1278.28    526.94 o 
  -2  14   7     1461.82     1473.96    349.91 o 
   0  14   7      472.07      480.98    228.06 o 
   2  14   7     1483.89     1831.00    574.66 o 
   4  14   7     1346.58     1400.24    270.72 o 
  -3  15   7     1023.06     1761.03    564.31 o 
  -1  15   7       73.52       45.26    157.29 o 
   1  15   7       59.11      274.88    210.58 o 
   3  15   7     1023.77     1023.32    206.83 o 
   0   0   8    30877.96    31080.43   1425.82 o 
   2   0   8    59518.39    61099.37    974.28 o 
   4   0   8    13784.26    14475.98    416.02 o 
   6   0   8     1515.53     1370.38    187.75 o 
   8   0   8     8480.25     9376.58    490.63 o 
  10   0   8       83.82       -6.33    237.92 o 
  -9   1   8     4597.92     6342.67    921.92 o 
  -7   1   8     1030.28     1341.50    206.53 o 
  -5   1   8     3212.47     2893.41    225.85 o 
  -3   1   8    34047.83    33964.44    799.09 o 
  -1   1   8      319.97      368.89    129.17 o 
   1   1   8       56.97       90.04     40.51 o 
   3   1   8    33846.72    34527.98    668.34 o 
   5   1   8     2690.79     2679.88    191.81 o 
   7   1   8     1035.82     1040.20    192.08 o 
   9   1   8     4535.75     5441.61    482.17 o 
 -10   2   8        5.38     -251.52    251.52 o 
  -8   2   8     3481.97     3496.23    519.59 o 
  -6   2   8    24473.50    25712.62    734.33 o 
  -4   2   8     3098.28     2936.44    210.28 o 
  -2   2   8     6426.93     5861.04    314.87 o 
   0   2   8    10335.64     9443.64    401.73 o 
   2   2   8     6843.81     6294.05    227.79 o 
   4   2   8     3117.82     3137.54    177.20 o 
   6   2   8    24116.88    24838.77    599.58 o 
   8   2   8     3930.54     4069.36    299.20 o 
  10   2   8        4.35      -41.30    220.58 o 
  -9   3   8      887.81     1001.52    359.22 o 
  -7   3   8     1029.90      993.70    315.07 o 
  -5   3   8    12647.18    13059.52    476.01 o 
  -3   3   8    18476.04    18214.42    528.07 o 
  -1   3   8    17194.39    16595.54    572.08 o 
   1   3   8    18692.57    18122.71    459.64 o 
   3   3   8    18330.26    18344.36    414.49 o 
   5   3   8    13012.72    14052.56    412.88 o 
   7   3   8      989.09     1036.85    181.28 o 
   9   3   8      906.41     1104.55    214.54 o 
 -10   4   8      411.68      569.03    336.64 o 
  -8   4   8      926.51      802.22    295.01 o 
  -6   4   8     5101.94     5013.81    506.71 o 
  -4   4   8      714.84      754.16    134.84 o 
  -2   4   8      761.94      750.84    126.22 o 
   0   4   8    43588.05    43247.58   1049.39 o 
   2   4   8     1163.39     1252.41    144.07 o 
   4   4   8      616.24      625.25    102.13 o 
   6   4   8     5197.96     5837.56    285.68 o 
   8   4   8      652.75      669.52    157.43 o 
  10   4   8      434.71      211.58    186.09 o 
  -9   5   8      485.09      955.41    365.76 o 
  -7   5   8     2054.56     2372.94    466.79 o 
  -5   5   8    15586.88    15989.40    645.20 o 
  -3   5   8     8241.79     8058.00    438.55 o 
  -1   5   8    10648.58    10484.08    435.10 o 
   1   5   8     9410.27     9315.85    326.50 o 
   3   5   8     8259.28     7914.31    257.94 o 
   5   5   8    15187.64    15025.65    445.54 o 
   7   5   8     2039.58     2179.98    216.21 o 
   9   5   8      482.90      432.86    168.80 o 
  -8   6   8     1928.34     2095.55    467.02 o 
  -6   6   8     9274.55     8902.02    708.57 o 
  -4   6   8      351.02      293.92    108.95 o 
  -2   6   8     5838.68     5623.64    284.25 o 
   0   6   8    15640.90    16041.57    741.78 o 
   2   6   8     4870.78     5057.93    292.78 o 
   4   6   8      373.43      293.53     86.52 o 
   6   6   8     9544.01     9811.46    436.31 o 
   8   6   8     1960.53     2112.46    315.26 o 
  -9   7   8     2427.24     3215.20    605.18 o 
  -7   7   8      359.00      607.69    275.23 o 
  -5   7   8      402.45       67.86    212.81 o 
  -3   7   8    18226.93    18209.34    905.63 o 
  -1   7   8      291.58      408.70    103.76 o 
   1   7   8      370.81      336.99     77.32 o 
   3   7   8    18317.95    19151.09    546.11 o 
   5   7   8      725.43      541.55    129.88 o 
   7   7   8      357.88      346.92    135.62 o 
   9   7   8     2397.28     2622.14    433.66 o 
  -8   8   8     2111.83     2437.94    766.39 o 
  -6   8   8     1161.38     1053.64    434.63 o 
  -4   8   8     4460.62     4144.68    416.24 o 
  -2   8   8     7048.44     7278.27    346.94 o 
   0   8   8      970.05      894.33    178.99 o 
   2   8   8     7225.84     7617.98    393.63 o 
   4   8   8     4733.74     4843.93    292.15 o 
   6   8   8     1157.71      970.13    177.01 o 
   8   8   8     2082.97     2243.42    326.38 o 
  -7   9   8       42.15       73.81    215.40 o 
  -5   9   8      392.08      532.42    325.09 o 
  -3   9   8     1612.90     1718.98    297.28 o 
  -1   9   8        7.17        8.00     70.53 o 
   1   9   8        9.26      -11.57     64.15 o 
   3   9   8     1248.66     1351.21    218.60 o 
   5   9   8      359.42      486.31    132.40 o 
   7   9   8       36.03      -44.45    101.88 o 
  -8  10   8      390.31      161.88    298.38 o 
  -6  10   8     1860.49     1359.22    525.37 o 
  -4  10   8      642.55      604.12    342.65 o 
  -2  10   8     1184.93      737.28    235.85 o 
   0  10   8     2217.97     2337.98    265.16 o 
   2  10   8     1273.68     1493.69    227.02 o 
   4  10   8      558.85      358.15    153.67 o 
   6  10   8     1767.51     1395.48    425.83 o 
   8  10   8      396.60      204.26    142.14 o 
  -7  11   8      122.01      121.69    262.33 o 
  -5  11   8     1498.90     1304.22    496.07 o 
  -3  11   8     2238.63     2056.90    400.48 o 
  -1  11   8      992.51     1042.98    308.13 o 
   1  11   8     1054.26     1008.99    191.99 o 
   3  11   8     2366.32     2115.02    290.83 o 
   5  11   8     1375.00     1512.85    269.39 o 
   7  11   8      111.23       53.28    130.16 o 
  -6  12   8      929.09      -28.60    229.27 o 
  -4  12   8      751.30      634.36    343.19 o 
  -2  12   8       12.27       -1.73    134.77 o 
   0  12   8     4916.38     5206.85    436.21 o 
   2  12   8       26.22      -19.11    100.95 o 
   4  12   8      762.34      772.53    193.34 o 
   6  12   8      951.12      493.01    366.07 o 
  -3  13   8      256.61      148.80    262.10 o 
  -1  13   8      456.74      470.97    236.30 o 
   1  13   8      432.01      526.51    240.71 o 
   3  13   8      230.23       19.44    112.75 o 
   5  13   8     1264.33     1274.35    271.19 o 
  -4  14   8      300.50     -214.69    267.43 o 
  -2  14   8      153.02      144.58    195.13 o 
   0  14   8      218.07      380.52    230.86 o 
   2  14   8      132.20       63.90    167.26 o 
   4  14   8      318.91      241.52    156.45 o 
  -1  15   8       25.14       -5.69    160.41 o 
   1  15   8       26.85        2.89    171.53 o 
   2   0   9    11156.96    11236.78    342.68 o 
   4   0   9     4919.38     4751.53    240.49 o 
   6   0   9       29.52      -73.10     73.10 o 
   8   0   9      495.35      390.04    146.29 o 
  10   0   9      402.33       79.36    357.18 o 
  -9   1   9      389.73      233.61    197.26 o 
  -7   1   9     3740.10     3917.17    300.65 o 
  -5   1   9     3058.22     2853.34    278.50 o 
  -3   1   9     1110.77      960.99    140.49 o 
  -1   1   9     2906.42     2490.13    272.18 o 
   1   1   9     3858.85     3566.90    194.81 o 
   3   1   9     1002.78      795.17    113.63 o 
   5   1   9     2866.95     2742.58    198.59 o 
   7   1   9     4575.68     4552.58    330.79 o 
   9   1   9      312.82      237.14    181.01 o 
 -10   2   9      325.58      -23.27    275.17 o 
  -8   2   9      789.00      717.99    258.41 o 
  -6   2   9     3289.60     3240.82    260.40 o 
  -4   2   9    10766.38    10631.37    411.80 o 
  -2   2   9     8660.66     8910.87    410.26 o 
   0   2   9    17963.82    16866.89    628.32 o 
   2   2   9    10910.82    10644.54    304.28 o 
   4   2   9     9501.68     9688.80    347.73 o 
   6   2   9     3481.84     3566.32    249.38 o 
   8   2   9      859.37      730.22    184.51 o 
  10   2   9      354.01       24.58    216.18 o 
  -9   3   9      180.70       59.82    227.97 o 
  -7   3   9     2374.45     2678.96    424.75 o 
  -5   3   9     3186.66     3313.39    246.95 o 
  -3   3   9     1111.71      936.31    146.06 o 
  -1   3   9    10417.84    10266.64    457.20 o 
   1   3   9    10540.21    10396.29    347.02 o 
   3   3   9      895.93     1046.06    118.61 o 
   5   3   9     3371.17     3446.59    210.95 o 
   7   3   9     2668.38     2863.34    263.91 o 
   9   3   9      138.53      224.06    132.44 o 
 -10   4   9      779.24      682.06    365.74 o 
  -8   4   9      369.19      304.95    244.55 o 
  -6   4   9     1267.43     1270.59    316.40 o 
  -4   4   9     2068.61     2058.43    196.79 o 
  -2   4   9     3625.76     3253.47    223.69 o 
   0   4   9     3396.85     3291.72    253.77 o 
   2   4   9     4119.72     4166.83    256.15 o 
   4   4   9     2043.99     1787.75    158.40 o 
   6   4   9     1279.39     1321.62    168.78 o 
   8   4   9      358.56      270.52    135.37 o 
  10   4   9      605.87      220.53    168.00 o 
  -9   5   9      707.77      397.81    302.72 o 
  -7   5   9     2418.12     2476.75    471.82 o 
  -5   5   9     6145.45     5726.51    397.03 o 
  -3   5   9     6132.18     5838.47    310.98 o 
  -1   5   9     2536.44     2231.13    218.09 o 
   1   5   9     3279.97     3507.15    195.05 o 
   3   5   9     6154.29     6257.34    226.22 o 
   5   5   9     5918.54     6050.88    281.46 o 
   7   5   9     2188.13     2252.63    268.10 o 
   9   5   9      756.56      961.85    236.94 o 
  -8   6   9     1921.34     2809.66    541.53 o 
  -6   6   9       38.87      114.74    176.95 o 
  -4   6   9     4002.46     3990.01    305.00 o 
  -2   6   9    15209.62    15043.54    564.92 o 
   0   6   9      119.19       42.61     66.85 o 
   2   6   9    13190.38    13303.70    463.09 o 
   4   6   9     4460.79     4301.33    262.93 o 
   6   6   9       53.67        7.18     83.30 o 
   8   6   9     1907.53     2264.24    329.73 o 
  -9   7   9      924.90      422.38    321.29 o 
  -7   7   9      779.87      783.00    462.69 o 
  -5   7   9      202.32      226.99    235.53 o 
  -3   7   9     6652.63     6986.07    340.34 o 
  -1   7   9      948.23      851.45    151.72 o 
   1   7   9      661.85      709.24    168.27 o 
   3   7   9     6835.33     7093.96    326.77 o 
   5   7   9      490.98      393.25    115.18 o 
   7   7   9      516.76      671.23    164.47 o 
   9   7   9      950.99      659.54    201.20 o 
  -8   8   9      285.70      511.42    414.50 o 
  -6   8   9      989.77     1251.48    477.73 o 
  -4   8   9     2376.86     2239.21    648.15 o 
  -2   8   9     1814.13     1864.38    196.47 o 
   0   8   9     4552.97     4385.86    330.79 o 
   2   8   9     2515.25     2666.90    242.16 o 
   4   8   9     2149.79     2300.69    228.72 o 
   6   8   9     1086.94     1139.87    193.04 o 
   8   8   9      363.03      373.39    128.86 o 
  -5   9   9     2940.92     3165.07    625.90 o 
  -3   9   9     2397.34     2204.82    365.67 o 
  -1   9   9     1889.26     1758.14    216.47 o 
   1   9   9     1599.57     1819.62    398.21 o 
   3   9   9     2027.74     1986.26    269.12 o 
   5   9   9     2858.01     2918.06    316.46 o 
   7   9   9     1232.79      852.61    285.12 o 
  -8  10   9      518.52      206.62    282.86 o 
  -4  10   9     1229.50     1585.79    335.73 o 
  -2  10   9      802.70      516.34    204.67 o 
   0  10   9     6750.51     7307.72    462.08 o 
   2  10   9      812.95      619.07    154.49 o 
   4  10   9     1263.15     1358.33    242.78 o 
   6  10   9     2556.87     2876.02    538.19 o 
   8  10   9      490.93      316.40    182.32 o 
  -7  11   9      243.98      108.68    272.36 o 
  -5  11   9     1305.72      574.18    317.49 o 
  -3  11   9      717.35      731.98    244.08 o 
  -1  11   9     2750.66     3128.18    438.53 o 
   1  11   9     3226.86     3607.19    359.55 o 
   3  11   9      870.96     1126.85    219.86 o 
   5  11   9     1470.82     1123.53    250.66 o 
   7  11   9      306.50       44.16    124.48 o 
  -6  12   9      726.84     -139.79    221.43 o 
  -4  12   9        5.20      197.92    246.66 o 
  -2  12   9     1642.16     1535.69    369.55 o 
   0  12   9     1722.60     2227.72    392.91 o 
   2  12   9     1413.31     1193.16    226.02 o 
   4  12   9       25.68       -1.77    109.94 o 
   6  12   9      819.22      115.06    196.39 o 
  -5  13   9      477.05       -6.58    255.83 o 
  -1  13   9      318.48      348.60    198.92 o 
   1  13   9      186.21      433.12    219.15 o 
   3  13   9     2726.42     3371.82    407.23 o 
   5  13   9      588.56      681.61    241.68 o 
  -4  14   9      967.84     1479.34    601.37 o 
  -2  14   9     1055.11     1030.44    325.92 o 
   0  14   9      722.59     1426.16    367.18 o 
   2  14   9      941.47      290.32    441.41 o 
   4  14   9     1007.10     1466.74    292.84 o 
  -1  15   9      164.04      162.11    223.59 o 
   1  15   9      171.54       59.37    181.47 o 
   0   0  10     8722.08     8986.61    767.25 o 
   2   0  10    17331.31    17339.44    450.15 o 
   4   0  10     4792.03     4629.74    247.03 o 
   6   0  10       86.50      107.90     90.73 o 
   8   0  10     4105.21     3853.13    331.73 o 
  10   0  10      185.57      103.47    229.89 o 
  -9   1  10     1899.03     1259.14   1601.73 o 
  -7   1  10      633.11      635.96    156.34 o 
  -5   1  10      934.11      806.29    154.97 o 
  -3   1  10    15345.83    15216.37    496.13 o 
  -1   1  10      828.64      857.69    223.52 o 
   1   1  10     1070.81      767.91    118.30 o 
   3   1  10    17476.81    17624.92    460.21 o 
   5   1  10      717.73      643.94    126.74 o 
   7   1  10      744.86      566.81    147.58 o 
   9   1  10     1987.78      996.16    570.48 o 
 -10   2  10       20.21     -194.54    200.96 o 
  -8   2  10     1105.37     1163.60    338.98 o 
  -6   2  10     5787.35     5927.23    353.70 o 
  -4   2  10      618.55      671.73    137.56 o 
  -2   2  10     5012.79     4591.98    301.62 o 
   0   2  10    13522.84    13352.49    550.76 o 
   2   2  10     4284.11     3980.55    192.81 o 
   4   2  10      721.22      795.11    125.45 o 
   6   2  10     7159.64     7151.34    345.07 o 
   8   2  10     1244.78     1525.89    252.43 o 
  10   2  10       36.57      260.53    272.75 o 
  -9   3  10      175.36     -134.91    214.78 o 
  -7   3  10      524.32      669.80    257.13 o 
  -5   3  10     7422.23     7312.26    374.56 o 
  -3   3  10     3310.03     3083.95    256.62 o 
  -1   3  10    11421.11    10859.16    491.19 o 
   1   3  10    11394.41    10843.24    279.80 o 
   3   3  10     2906.48     2750.19    175.70 o 
   5   3  10     6918.92     6880.94    325.46 o 
   7   3  10      549.90      423.88    151.34 o 
   9   3  10      245.75      220.10    169.27 o 
 -10   4  10      621.02      617.55    367.55 o 
  -8   4  10      236.13      363.23    247.21 o 
  -6   4  10     4910.29     5270.50    522.45 o 
  -4   4  10     1201.19     1221.79    200.39 o 
  -2   4  10      446.67      335.27    100.91 o 
   0   4  10    29218.62    29622.71    879.25 o 
   2   4  10      232.84      152.52     71.84 o 
   4   4  10     1528.42     1570.44    164.96 o 
   6   4  10     4013.19     3939.49    283.85 o 
   8   4  10      197.77      265.89    140.65 o 
  10   4  10      590.93      473.75    274.81 o 
  -9   5  10      378.37      213.80    280.42 o 
  -7   5  10      670.21      670.09    328.62 o 
  -5   5  10     4295.33     4276.76    361.50 o 
  -3   5  10     1800.47     1802.86    196.64 o 
  -1   5  10     6175.52     5943.16    359.07 o 
   1   5  10     5483.21     5372.01    250.24 o 
   3   5  10     1993.86     1880.13    196.48 o 
   5   5  10     5280.83     5231.86    308.69 o 
   7   5  10      554.04      446.47    139.85 o 
   9   5  10      206.19      115.44    140.26 o 
  -8   6  10      766.79     1195.97    391.33 o 
  -6   6  10     1282.63     1238.48    458.30 o 
  -4   6  10     1117.20     1071.11    234.73 o 
  -2   6  10     1903.48     1601.22    185.57 o 
   0   6  10     5921.55     5621.36    363.98 o 
   2   6  10     2348.62     2664.67    203.38 o 
   4   6  10     1205.55     1066.89    160.83 o 
   6   6  10      932.10      875.58    170.26 o 
   8   6  10      754.60     1031.63    225.53 o 
  -9   7  10     1516.65     2273.51    550.33 o 
  -7   7  10     1297.88     1887.65    604.35 o 
  -5   7  10     1944.31     1359.46    481.65 o 
  -3   7  10     6895.72     6997.28    353.62 o 
  -1   7  10     1203.67     1164.49    200.03 o 
   1   7  10     1319.88     1131.02    210.29 o 
   3   7  10     6177.07     6158.35    310.20 o 
   5   7  10     1533.62     1264.71    191.64 o 
   7   7  10     1460.54     1670.63    247.43 o 
   9   7  10     1794.70     2542.41    438.42 o 
  -8   8  10     1680.01     1676.95    613.21 o 
  -6   8  10      402.26      416.38    358.87 o 
  -4   8  10     3746.71     4175.52    452.50 o 
  -2   8  10     7468.85     7667.00    385.64 o 
   0   8  10      238.09      211.18    108.37 o 
   2   8  10     7276.10     7161.05    500.82 o 
   4   8  10     3507.04     3591.87    312.66 o 
   6   8  10      601.64      704.24    158.03 o 
   8   8  10     1627.49     1592.49    296.79 o 
  -7   9  10      280.36      -79.69    200.43 o 
  -5   9  10      539.62      560.71    343.27 o 
  -3   9  10     3687.38     3648.08    464.68 o 
  -1   9  10     2761.47     2728.61    258.30 o 
   1   9  10     2962.97     2825.13    307.70 o 
   3   9  10     4604.26     4250.19    347.21 o 
   5   9  10      413.56      450.86    160.01 o 
   7   9  10      392.76      300.03    166.33 o 
  -6  10  10      408.49      -66.68    237.96 o 
  -4  10  10      393.19      572.35    218.76 o 
  -2  10  10      944.92     1136.08    304.35 o 
   0  10  10     1843.95     1894.75    278.77 o 
   2  10  10     1022.04     1330.22    277.70 o 
   4  10  10      447.33      553.20    176.13 o 
   6  10  10      474.36      236.78    128.23 o 
  -7  11  10      500.85      187.03    276.59 o 
  -5  11  10     1003.52       36.51    209.44 o 
  -3  11  10      792.03      560.47    241.98 o 
  -1  11  10     1879.42     1211.11    332.07 o 
   1  11  10     1582.92     1841.56    309.52 o 
   3  11  10      615.78      327.00    140.23 o 
   5  11  10     1090.00      590.18    302.93 o 
   7  11  10      474.55      336.68    160.64 o 
  -6  12  10      452.18      -59.86    244.15 o 
  -2  12  10      798.99      976.14    304.84 o 
   0  12  10     2131.91     2770.66    355.10 o 
   2  12  10      608.98      419.11    192.39 o 
   4  12  10     1992.55     2132.04    322.21 o 
   6  12  10      396.15        1.84    181.60 o 
  -5  13  10      428.40       88.78    229.27 o 
  -3  13  10      179.66       37.61    188.44 o 
  -1  13  10     1540.07     1722.69    395.14 o 
   1  13  10     1389.90     2045.38    607.96 o 
   3  13  10      216.92      178.79    123.19 o 
   5  13  10      545.53      503.75    199.78 o 
  -2  14  10      740.94      725.07    300.41 o 
   0  14  10        1.74       18.72    172.66 o 
   2  14  10      703.39      289.93    244.47 o 
  -1  15  10      407.76      888.61    311.64 o 
   1  15  10      459.30       47.10    195.85 o 
   2   0  11    36563.79    36425.51    736.37 o 
   4   0  11    14293.74    14564.94    457.41 o 
   6   0  11     1117.25     1134.54    197.22 o 
   8   0  11      535.76      717.63    176.22 o 
  10   0  11     1868.48      850.82    751.50 o 
  -9   1  11      457.73      385.83    228.05 o 
  -7   1  11     4569.02     5141.04    357.32 o 
  -5   1  11     4585.26     4492.90    300.39 o 
  -3   1  11     1403.92     1391.69    183.58 o 
  -1   1  11    16911.01    15651.92    765.88 o 
   1   1  11    17824.55    16784.44    498.05 o 
   3   1  11     1208.85     1176.14    139.85 o 
   5   1  11     3827.54     3980.25    251.65 o 
   7   1  11     4508.68     5096.18    358.32 o 
   9   1  11      449.10     -165.19    200.18 o 
 -10   2  11     1931.51      444.13   1066.72 o 
  -8   2  11     2292.72     2209.84    461.87 o 
  -6   2  11     1607.59     1822.53    226.81 o 
  -4   2  11    14356.27    13891.76    511.75 o 
  -2   2  11     7260.00     6921.99    386.70 o 
   0   2  11     1391.64     1191.73    204.51 o 
   2   2  11     7393.15     6961.69    264.76 o 
   4   2  11    14004.49    14185.86    448.57 o 
   6   2  11     1704.37     1672.47    205.37 o 
   8   2  11     2589.71     2551.61    313.12 o 
  -9   3  11      784.32      155.98    414.65 o 
  -7   3  11     4177.04     4157.96    502.29 o 
  -5   3  11     5151.82     5645.32    332.67 o 
  -3   3  11      453.16      278.75    113.54 o 
  -1   3  11    31668.41    31801.38    953.07 o 
   1   3  11    32834.88    32382.11    932.16 o 
   3   3  11      498.29      382.45     87.66 o 
   5   3  11     4410.89     4101.70    258.28 o 
   7   3  11     4303.78     4659.47    353.07 o 
   9   3  11      697.95      382.45    191.34 o 
  -8   4  11      698.52      949.75    327.08 o 
  -6   4  11     1120.10      868.66    269.68 o 
  -4   4  11     4944.17     5250.08    367.58 o 
  -2   4  11    15076.73    15031.55    528.72 o 
   0   4  11       18.81      -44.12     56.44 o 
   2   4  11    14719.40    14392.29    484.03 o 
   4   4  11     5235.69     5454.88    271.45 o 
   6   4  11     1032.24      833.36    179.53 o 
   8   4  11      552.00      682.30    214.40 o 
  -9   5  11      435.67       93.93    276.59 o 
  -7   5  11     5467.62     4893.52    570.67 o 
  -5   5  11     7089.77     6987.78    797.42 o 
  -3   5  11     3071.93     3108.05    247.21 o 
  -1   5  11    15086.23    14563.82    599.74 o 
   1   5  11    12428.98    11656.69    557.96 o 
   3   5  11     3295.72     3366.94    251.37 o 
   5   5  11     8189.99     8384.67    442.26 o 
   7   5  11     5359.58     5994.08    414.91 o 
   9   5  11      551.93      489.43    189.48 o 
  -8   6  11     1598.19     1698.15    434.77 o 
  -6   6  11      635.09      417.55    352.05 o 
  -4   6  11     4964.41     5035.36    381.34 o 
  -2   6  11     4824.45     4634.27    300.82 o 
   0   6  11       77.73       42.28     77.91 o 
   2   6  11     4360.57     4354.25    315.16 o 
   4   6  11     5711.83     6354.29    369.27 o 
   6   6  11      484.48      499.21    140.23 o 
   8   6  11     1452.47     1784.96    346.77 o 
  -9   7  11      505.44      948.02    529.13 o 
  -7   7  11     1078.59     1285.10    530.38 o 
  -5   7  11      338.40      120.67    250.58 o 
  -3   7  11     1448.65     1337.92    194.47 o 
  -1   7  11     7138.82     7005.60    424.37 o 
   1   7  11     6958.51     6663.76    438.22 o 
   3   7  11     1651.59     1447.35    267.80 o 
   5   7  11      297.35      247.10    100.55 o 
   7   7  11      964.40     1281.06    217.35 o 
   9   7  11      560.93      230.09    222.49 o 
  -8   8  11      417.95      470.21    393.26 o 
  -6   8  11      719.10      613.60    382.22 o 
  -4   8  11     5062.89     6082.16    565.44 o 
  -2   8  11     7494.54     7805.42    406.18 o 
   0   8  11      405.33      388.47    141.91 o 
   2   8  11     7167.58     8250.31    527.74 o 
   4   8  11     5183.20     5820.18    404.56 o 
   6   8  11      757.26      842.58    179.72 o 
   8   8  11      351.95      371.68    147.19 o 
  -7   9  11     1476.05     1688.24    619.63 o 
  -5   9  11     1731.68     1710.88    543.78 o 
  -3   9  11      609.81      806.38    300.26 o 
  -1   9  11     6204.33     6761.48    390.22 o 
   1   9  11     6891.03     7186.93    486.21 o 
   3   9  11      451.05      372.41    173.43 o 
   5   9  11     1381.06     1239.52    245.51 o 
   7   9  11     1536.55     1435.22    335.09 o 
  -4  10  11     3158.41     3416.59    454.97 o 
  -2  10  11     2778.88     2487.59    417.43 o 
   0  10  11     2873.31     2946.83    330.56 o 
   2  10  11     3370.08     3638.32    391.59 o 
   4  10  11     2727.15     2803.72    335.02 o 
   6  10  11     1170.97      289.57    357.34 o 
  -5  11  11     1130.29      250.34    234.75 o 
  -3  11  11       66.76       43.14    162.36 o 
  -1  11  11      772.43      657.47    263.40 o 
   1  11  11      837.78      996.71    243.78 o 
   3  11  11      120.19      214.38    162.59 o 
   5  11  11     1021.20      151.94    267.23 o 
  -6  12  11       75.42      -55.79    252.15 o 
  -4  12  11       14.71      -18.88    206.31 o 
  -2  12  11      394.64      788.41    289.33 o 
   0  12  11      427.77      415.14    177.78 o 
   2  12  11      370.46      449.68    199.56 o 
   4  12  11      121.92       20.64    129.28 o 
   6  12  11       92.10      -88.39    131.39 o 
  -3  13  11      532.25       46.56    284.00 o 
  -1  13  11      825.97      759.93    284.56 o 
   1  13  11      806.47      376.11    217.61 o 
   3  13  11      506.95      365.12    238.41 o 
   5  13  11      330.99      119.27    191.11 o 
  -2  14  11      674.40      135.25    313.93 o 
   0  14  11      108.76       31.86    348.29 o 
   2  14  11      580.36      158.26    210.23 o 
   0   0  12    16215.12    15254.53   1100.49 o 
   2   0  12      133.98      200.84     95.42 o 
   4   0  12      773.73      584.48    121.87 o 
   6   0  12      106.71      155.02    103.16 o 
   8   0  12      234.09      485.38    162.13 o 
  10   0  12      137.81     -103.50    210.95 o 
  -9   1  12       32.33      242.87    181.98 o 
  -7   1  12     1406.53     1252.12    213.11 o 
  -5   1  12     1117.72     1111.42    180.41 o 
  -3   1  12     1492.51     1535.38    187.88 o 
  -1   1  12     1907.10     1891.13    286.89 o 
   1   1  12     2089.79     1885.17    173.73 o 
   3   1  12     1463.67     1513.02    161.14 o 
   5   1  12     1253.25     1200.34    167.63 o 
   7   1  12     1239.06     1201.87    221.85 o 
   9   1  12       25.86       45.10    155.30 o 
  -8   2  12      123.75      437.23    231.56 o 
  -6   2  12     1967.52     1882.96    238.35 o 
  -4   2  12      573.05      475.27    126.86 o 
  -2   2  12      453.25      482.63    133.53 o 
   0   2  12       22.05      -47.41     74.12 o 
   2   2  12      597.53      547.99     96.71 o 
   4   2  12      549.54      609.30    123.32 o 
   6   2  12     1994.98     1961.22    230.69 o 
   8   2  12       92.11       67.51    137.78 o 
  -9   3  12      470.01      362.38    515.11 o 
  -7   3  12      768.02      717.24    305.27 o 
  -5   3  12      765.14     1100.51    187.69 o 
  -3   3  12     4347.55     4549.87    338.73 o 
  -1   3  12     5146.13     4704.30    347.20 o 
   1   3  12     5308.95     5003.67    242.53 o 
   3   3  12     4474.08     4631.52    236.34 o 
   5   3  12      949.85      762.98    147.91 o 
   7   3  12      563.63      638.02    203.69 o 
   9   3  12      472.74      638.66    228.02 o 
  -8   4  12      784.21      415.93    408.07 o 
  -6   4  12     4965.32     4641.37    405.95 o 
  -4   4  12     1311.72     1192.32    216.35 o 
  -2   4  12     3992.06     4068.67    281.26 o 
   0   4  12      613.55      668.97    165.17 o 
   2   4  12     3373.32     3277.15    234.34 o 
   4   4  12     1574.32     1742.69    227.68 o 
   6   4  12     4649.23     4345.56    337.75 o 
   8   4  12      837.20     1030.14    277.26 o 
  -9   5  12      124.08      -91.16    256.66 o 
  -7   5  12      702.89      413.23    287.53 o 
  -5   5  12      982.34     1118.38    306.44 o 
  -3   5  12     1626.23     1704.69    227.57 o 
  -1   5  12      639.14      458.60    173.23 o 
   1   5  12      307.67      294.97    126.82 o 
   3   5  12     1684.31     1645.82    205.39 o 
   5   5  12      826.01      947.74    187.33 o 
   7   5  12      681.39      568.98    175.65 o 
   9   5  12      181.54      360.63    192.84 o 
  -8   6  12      204.02      602.68    309.52 o 
  -6   6  12      489.84      405.72    290.85 o 
  -4   6  12     2065.18     2043.22    277.39 o 
  -2   6  12     3264.45     3242.02    258.43 o 
   0   6  12     1804.78     1849.89    276.15 o 
   2   6  12     3539.39     3520.68    333.76 o 
   4   6  12     1912.31     2036.01    235.76 o 
   6   6  12      573.03      645.73    179.03 o 
   8   6  12      176.98      164.25    151.38 o 
  -7   7  12      963.29     1081.92    527.02 o 
  -5   7  12      364.72      300.65    265.31 o 
  -3   7  12        1.13      -32.59     78.45 o 
  -1   7  12     4281.14     4296.95    349.00 o 
   1   7  12     4842.95     5242.38    399.91 o 
   3   7  12        4.79      -37.86     99.24 o 
   5   7  12      354.96      343.77    129.92 o 
   7   7  12      886.90     1071.78    232.20 o 
  -8   8  12      535.93      738.34    453.75 o 
  -6   8  12     1049.87      720.87    397.96 o 
  -4   8  12     4021.38     4794.52    522.16 o 
  -2   8  12     2308.80     1974.49    243.57 o 
   0   8  12     2582.04     2256.20    289.11 o 
   2   8  12     2498.75     2174.80    311.54 o 
   4   8  12     3782.18     3896.05    399.41 o 
   6   8  12     1080.24      990.04    243.24 o 
   8   8  12      636.18      490.75    323.88 o 
  -7   9  12     1426.59     1852.31    648.39 o 
  -5   9  12     1392.56     1406.16    510.80 o 
  -3   9  12     2716.59     2620.77    435.10 o 
  -1   9  12     3889.01     4177.04    322.42 o 
   1   9  12     4182.91     4157.11    387.35 o 
   3   9  12     2477.03     2645.42    374.47 o 
   5   9  12     1363.63     1971.30    370.69 o 
   7   9  12     1604.56     1564.57    346.39 o 
  -6  10  12      128.10       30.40    197.92 o 
  -4  10  12      877.30     1100.25    314.87 o 
  -2  10  12     1543.62     1146.43    314.22 o 
   0  10  12      145.82      153.21    114.63 o 
   2  10  12     1544.79     1343.24    287.58 o 
   4  10  12     1186.97     1198.34    296.90 o 
   6  10  12      124.16      120.44    128.20 o 
  -5  11  12      901.92       59.55    193.14 o 
  -3  11  12     2055.60     1195.76    371.36 o 
  -1  11  12     2222.72     2338.68    460.69 o 
   1  11  12     1966.96     2771.07    365.56 o 
   3  11  12     2224.58     2371.31    385.19 o 
   5  11  12     1012.05      496.77    300.26 o 
  -2  12  12     1436.35     1240.99    509.07 o 
   0  12  12       99.08      151.78    143.53 o 
   2  12  12     1183.52      795.14    546.26 o 
   4  12  12     1320.58     1693.74    348.65 o 
  -3  13  12      342.18      257.64    411.91 o 
  -1  13  12     1124.40      444.66    481.69 o 
   1  13  12     1130.25      290.01    667.39 o 
   3  13  12      379.69      138.76    154.17 o 
  -2  14  12      936.20      267.26    504.06 o 
   0  14  12       77.27      -99.82    188.69 o 
   2  14  12      999.35      202.43    221.59 o 
   2   0  13     3520.40     3104.84    266.74 o 
   4   0  13     7718.95     8143.27    359.03 o 
   6   0  13      113.44       46.49    111.43 o 
   8   0  13      766.10     1007.78    215.49 o 
  -9   1  13     1173.00      452.43   1039.61 o 
  -7   1  13     5215.07     5051.65    364.31 o 
  -5   1  13     4958.33     4860.68    330.57 o 
  -3   1  13     1328.82     1239.80    215.17 o 
  -1   1  13    11064.78    11026.77    682.47 o 
   1   1  13    12829.51    12653.61    463.26 o 
   3   1  13     1129.05      903.69    139.37 o 
   5   1  13     4582.93     4968.79    301.93 o 
   7   1  13     4443.29     5035.81    368.50 o 
   9   1  13      978.33      449.05    823.31 o 
  -8   2  13     1399.71     1367.94    362.57 o 
  -6   2  13     2207.63     2162.98    270.94 o 
  -4   2  13    12751.96    11710.99    498.22 o 
  -2   2  13    10590.03    10654.48    530.34 o 
   0   2  13     5895.17     5477.64    397.98 o 
   2   2  13    10995.59    11573.54    412.03 o 
   4   2  13    11678.33    12538.01    443.23 o 
   6   2  13     2664.05     2537.64    237.46 o 
   8   2  13     1551.56     2139.45    353.82 o 
  -9   3  13      776.62      279.56    447.45 o 
  -7   3  13     3231.62     4591.36    525.43 o 
  -5   3  13     6380.29     7028.43    528.70 o 
  -3   3  13     4960.00     4658.17    435.68 o 
  -1   3  13    10587.76    10428.75    549.41 o 
   1   3  13    12332.99    11977.21    400.19 o 
   3   3  13     4925.49     4669.37    245.74 o 
   5   3  13     5406.23     5511.97    361.61 o 
   7   3  13     3699.38     3276.50    365.72 o 
   9   3  13      678.18      744.65    240.12 o 
  -8   4  13      426.66      109.12    255.87 o 
  -6   4  13     1082.57      995.63    320.75 o 
  -4   4  13     6542.17     6661.74    437.65 o 
  -2   4  13     5530.06     4480.17    308.26 o 
   0   4  13       39.14       51.35     90.51 o 
   2   4  13     5696.55     5280.10    298.69 o 
   4   4  13     6490.29     6866.83    387.47 o 
   6   4  13     1055.35      808.48    184.55 o 
   8   4  13      490.11      496.06    196.79 o 
  -9   5  13      243.46      613.82    326.57 o 
  -7   5  13     2021.41     1627.99    401.27 o 
  -5   5  13     4710.94     4073.89    470.60 o 
  -3   5  13        1.41      -30.21     76.82 o 
  -1   5  13     6711.83     6309.74    426.29 o 
   1   5  13     5807.75     5771.88    429.68 o 
   3   5  13       12.61       30.64     76.04 o 
   5   5  13     5538.49     5430.31    366.87 o 
   7   5  13     1965.93     2218.09    312.64 o 
   9   5  13      312.20      152.06    308.74 o 
  -8   6  13      442.71      434.56    411.05 o 
  -6   6  13     1718.13     2389.43    645.96 o 
  -4   6  13     6804.70     7068.15    578.27 o 
  -2   6  13     2377.46     2200.57    245.81 o 
   0   6  13     5722.32     5579.21    405.97 o 
   2   6  13     2766.18     3090.92    317.51 o 
   4   6  13     6839.76     8015.93    428.50 o 
   6   6  13     1487.85     1487.90    251.64 o 
   8   6  13      376.75      105.45    154.92 o 
  -7   7  13     1921.83     2446.08    713.19 o 
  -5   7  13     1690.70     1695.52    554.44 o 
  -3   7  13      577.39      418.08    132.74 o 
  -1   7  13     4867.54     5070.39    392.70 o 
   1   7  13     4430.34     4887.53    403.56 o 
   3   7  13      770.18      722.93    217.82 o 
   5   7  13     1513.31     1581.04    305.40 o 
   7   7  13     2010.13     1791.98    332.30 o 
  -8   8  13      280.56     -277.77    359.26 o 
  -6   8  13      278.66      242.35    303.00 o 
  -4   8  13      640.68      781.06    284.82 o 
  -2   8  13     2112.03     2507.56    264.87 o 
   0   8  13      170.96      178.58    138.92 o 
   2   8  13     1584.25     1642.47    298.54 o 
   4   8  13      818.44     1087.44    268.87 o 
   6   8  13      192.57      332.98    164.79 o 
   8   8  13      176.53     -187.37    187.37 o 
  -7   9  13      563.86      954.99    521.14 o 
  -5   9  13      872.22      613.28    407.76 o 
  -3   9  13     1655.81     1737.53    496.22 o 
  -1   9  13     1426.61     1527.92    241.04 o 
   1   9  13     1801.72     1891.07    314.17 o 
   3   9  13     1706.01     1954.83    339.57 o 
   5   9  13      817.49      897.50    258.07 o 
   7   9  13      470.35      337.06    414.16 o 
  -6  10  13      211.02      556.40    421.00 o 
  -4  10  13     2884.63     3593.75    678.16 o 
  -2  10  13     1208.61     1374.24    329.69 o 
   0  10  13        6.54       68.42    122.06 o 
   2  10  13     1359.42     1380.05    290.30 o 
   4  10  13     2681.75     2381.16    403.59 o 
   6  10  13      284.05      200.69    205.77 o 
  -5  11  13      288.90       90.58    212.50 o 
  -3  11  13     1180.36      825.62    287.12 o 
  -1  11  13      705.05      597.08    260.09 o 
   1  11  13      615.52      626.28    205.01 o 
   3  11  13     1078.31      725.58    245.34 o 
   5  11  13      262.97       88.93    157.55 o 
  -4  12  13      303.18     -193.77    193.77 o 
  -2  12  13      360.89      120.10    161.21 o 
   0  12  13      353.94      378.69    182.94 o 
   2  12  13      386.66      194.92    240.78 o 
   4  12  13      457.06      306.22    263.29 o 
  -3  13  13       24.93       43.45    376.53 o 
  -1  13  13      301.90        9.76    334.97 o 
   1  13  13      235.43      250.66    198.53 o 
   3  13  13       60.33     -125.19    125.19 o 
  -2  14  13       44.20      122.99    211.21 o 
   0  14  13      756.41      145.07    391.30 o 
   2  14  13       20.72      -97.97    339.86 o 
   0   0  14    19460.03    20837.32   1412.11 o 
   2   0  14      550.75      423.16    128.64 o 
   4   0  14       33.97       53.62     91.30 o 
   6   0  14     9646.65    10281.37    510.32 o 
   8   0  14      303.77      522.39    176.32 o 
  -9   1  14      378.45       89.87    366.78 o 
  -7   1  14     1430.91     1602.58    260.79 o 
  -5   1  14     6732.70     6672.06    394.56 o 
  -3   1  14     2501.08     2232.20    284.53 o 
  -1   1  14     7728.83     7235.16    572.95 o 
   1   1  14     7943.65     7713.91    407.11 o 
   3   1  14     2957.29     3136.85    222.39 o 
   5   1  14     6952.43     6840.46    386.56 o 
   7   1  14     1236.50      996.75    212.16 o 
   9   1  14      477.39      317.50    212.23 o 
  -8   2  14      635.31      185.10    432.91 o 
  -6   2  14     4510.63     5610.72    379.31 o 
  -4   2  14      515.77      517.48    165.59 o 
  -2   2  14     2902.54     2352.35    261.41 o 
   0   2  14     8299.03     7859.80    488.78 o 
   2   2  14     2652.46     2599.25    225.18 o 
   4   2  14      463.06      346.24    111.59 o 
   6   2  14     5126.21     5930.33    396.29 o 
   8   2  14      615.93      711.19    227.99 o 
  -9   3  14     1488.92     2441.15    723.45 o 
  -7   3  14       35.43      212.66    189.89 o 
  -5   3  14      441.46      465.78    139.31 o 
  -3   3  14    13990.66    14413.39    649.73 o 
  -1   3  14      832.55      653.61    179.44 o 
   1   3  14      441.52      348.46     95.51 o 
   3   3  14    14189.85    14428.31    554.43 o 
   5   3  14      283.38      358.06    128.58 o 
   7   3  14       45.65      -27.28    113.97 o 
   9   3  14     1444.72     2036.86    351.98 o 
  -8   4  14     3572.36     4552.81    828.84 o 
  -6   4  14      832.76     1036.77    314.95 o 
  -4   4  14     4054.68     3845.66    352.58 o 
  -2   4  14     4205.81     4335.80    314.66 o 
   0   4  14     1130.04     1108.39    222.13 o 
   2   4  14     3971.36     4154.86    279.60 o 
   4   4  14     4444.58     4398.55    485.84 o 
   6   4  14      676.56      825.67    190.94 o 
   8   4  14     3579.80     3356.99    481.66 o 
  -9   5  14     1375.12     1491.72    618.46 o 
  -7   5  14      254.96      248.54    321.41 o 
  -5   5  14     1223.57     1088.33    296.65 o 
  -3   5  14    10198.88    10754.26    503.07 o 
  -1   5  14     1334.58      964.34    213.34 o 
   1   5  14     1061.83      975.23    219.17 o 
   3   5  14     9818.99    10428.20    604.80 o 
   5   5  14     1639.64     1520.06    240.36 o 
   7   5  14      261.04      160.05    135.06 o 
   9   5  14     1324.01     1972.38    469.07 o 
  -8   6  14      394.15      586.25    446.39 o 
  -6   6  14     2818.91     3567.03    700.81 o 
  -4   6  14     1392.59     1302.53    305.28 o 
  -2   6  14     8172.20     8433.12    467.33 o 
   0   6  14     4218.14     4208.32    372.13 o 
   2   6  14     8092.60     8914.93    552.94 o 
   4   6  14     1144.85     1016.24    247.62 o 
   6   6  14     2528.44     2662.40    320.53 o 
   8   6  14      356.52       40.58    155.11 o 
  -7   7  14      263.43      231.07    348.76 o 
  -5   7  14     3748.04     4250.91    723.92 o 
  -3   7  14     1590.41     1714.83    244.93 o 
  -1   7  14     3717.91     3664.89    357.94 o 
   1   7  14     3982.08     3926.71    404.71 o 
   3   7  14     1402.08     1324.81    271.51 o 
   5   7  14     3340.16     3345.16    401.64 o 
   7   7  14      333.31       78.41    209.68 o 
  -6   8  14     3031.03     2255.68    663.04 o 
  -4   8  14     1116.02     1027.88    323.47 o 
  -2   8  14      420.25      488.03    149.73 o 
   0   8  14     4208.86     4384.41    395.80 o 
   2   8  14      838.66      777.31    204.37 o 
   4   8  14     1389.15     1567.52    312.76 o 
   6   8  14     3287.79     4325.27    744.69 o 
  -7   9  14      836.42      295.48    379.79 o 
  -5   9  14     1162.73     1259.32    491.60 o 
  -3   9  14      283.44      515.57    226.43 o 
  -1   9  14     1452.40     1852.00    269.26 o 
   1   9  14     1343.67     1306.34    270.36 o 
   3   9  14      472.55      418.53    183.44 o 
   5   9  14     1098.52      625.91    229.67 o 
   7   9  14      934.03      514.31    379.34 o 
  -6  10  14      540.75     1298.89    589.46 o 
  -4  10  14      979.89     1125.21    348.49 o 
  -2  10  14     1686.41     1352.67    364.87 o 
   0  10  14     1113.76     1042.06    238.50 o 
   2  10  14     1630.90     1706.84    333.85 o 
   4  10  14      736.81      764.52    241.12 o 
   6  10  14      643.41      117.76    199.74 o 
  -5  11  14      215.71      107.89    215.63 o 
  -3  11  14     2155.85     2062.85    634.91 o 
  -1  11  14      910.06      849.80    300.73 o 
   1  11  14      770.37      864.40    241.74 o 
   3  11  14     2082.23     2395.66    406.65 o 
   5  11  14      312.93      195.55    172.87 o 
  -4  12  14      737.74      153.65    231.93 o 
  -2  12  14     1357.05     1207.29    504.76 o 
   0  12  14       79.26       57.58    152.89 o 
   2  12  14     1214.46      501.64    328.90 o 
   4  12  14     1025.48     1409.52    329.09 o 
  -3  13  14      703.77      283.63    200.21 o 
  -1  13  14      565.10       84.07    394.87 o 
   1  13  14      518.31      224.49    227.02 o 
   3  13  14      713.91      262.66    304.93 o 
   2   0  15      655.02      303.79    131.71 o 
   4   0  15       38.00      103.89     96.44 o 
   6   0  15      651.70      752.73    176.75 o 
   8   0  15       12.16     -164.58    164.58 o 
  -9   1  15      929.98      412.56    761.41 o 
  -7   1  15      105.60      281.32    141.35 o 
  -5   1  15      363.65      391.39    129.24 o 
  -3   1  15      480.48      473.84    156.50 o 
  -1   1  15     2419.71     1781.53    352.12 o 
   1   1  15     2807.75     2585.76    252.38 o 
   3   1  15      523.43      471.65    134.42 o 
   5   1  15      330.58      206.80    106.34 o 
   7   1  15       68.48      129.96    137.34 o 
   9   1  15      811.36      974.05    463.00 o 
  -8   2  15      130.15      226.88    166.14 o 
  -6   2  15     1119.36      929.52    203.31 o 
  -4   2  15     1562.71     1507.28    269.94 o 
  -2   2  15     2621.71     2470.23    371.16 o 
   0   2  15     1764.16     1916.10    301.51 o 
   2   2  15     2623.68     2580.01    268.36 o 
   4   2  15     1456.66     1672.79    239.85 o 
   6   2  15     1310.29     1047.48    207.07 o 
   8   2  15       95.64      304.45    158.29 o 
  -9   3  15      316.91       79.43    233.40 o 
  -7   3  15      714.71      950.95    311.40 o 
  -5   3  15       41.71      -27.95    163.73 o 
  -3   3  15     3816.80     3811.84    344.48 o 
  -1   3  15     2516.75     2186.15    305.26 o 
   1   3  15     2159.29     1820.28    291.00 o 
   3   3  15     3519.63     4059.91    303.91 o 
   5   3  15       65.72       56.99     95.45 o 
   7   3  15      804.67      423.61    196.18 o 
   9   3  15      272.10      281.07    194.40 o 
  -8   4  15      358.75      213.90    212.34 o 
  -6   4  15     1204.58     1571.68    362.81 o 
  -4   4  15      522.54      544.74    185.42 o 
  -2   4  15      309.13      303.98    120.03 o 
   0   4  15     1303.10     1232.73    252.42 o 
   2   4  15      291.85      157.59    120.05 o 
   4   4  15      613.10      648.02    168.48 o 
   6   4  15     1091.32     1001.47    209.83 o 
   8   4  15      449.58      381.75    182.07 o 
  -7   5  15      519.71       31.19    310.83 o 
  -5   5  15     1819.09     2350.66    438.19 o 
  -3   5  15      183.69       78.84    123.10 o 
  -1   5  15     1058.74      981.58    230.61 o 
   1   5  15     1303.11     1081.21    233.98 o 
   3   5  15      309.56      157.21    168.70 o 
   5   5  15     2148.80     2257.39    277.82 o 
   7   5  15      431.53      471.54    202.07 o 
  -8   6  15       66.61     -130.70    328.54 o 
  -6   6  15     2178.05     2160.64    617.52 o 
  -4   6  15      306.94      572.76    242.33 o 
  -2   6  15     1188.25     1219.09    213.88 o 
   0   6  15    13997.48    14583.86    718.54 o 
   2   6  15      981.29      922.02    231.85 o 
   4   6  15      432.79      394.99    168.34 o 
   6   6  15     2315.75     2052.52    357.77 o 
   8   6  15       32.74      -83.42    209.29 o 
  -7   7  15      268.67      518.55    376.50 o 
  -5   7  15     1009.07     1076.75    485.17 o 
  -3   7  15       28.46      -31.03     99.21 o 
  -1   7  15     2125.37     1977.62    263.96 o 
   1   7  15     2120.60     2283.43    337.07 o 
   3   7  15       82.83       34.82    123.94 o 
   5   7  15      782.97      864.97    236.84 o 
   7   7  15      219.65       75.18    161.66 o 
  -6   8  15     1094.19     1700.62    577.40 o 
  -4   8  15      637.51      725.13    495.79 o 
  -2   8  15     1712.71     1808.42    257.69 o 
   0   8  15      381.45      384.42    166.57 o 
   2   8  15     1838.19     2190.67    323.85 o 
   4   8  15      522.30      353.14    218.29 o 
   6   8  15     1154.60      174.01    377.64 o 
  -7   9  15       76.24     -212.34    332.30 o 
  -5   9  15      128.68     -235.06    235.06 o 
  -3   9  15     3314.70     3579.96    643.65 o 
  -1   9  15       17.60      -99.15     99.15 o 
   1   9  15        3.46       83.69    123.72 o 
   3   9  15     3088.05     3595.44    425.14 o 
   5   9  15      198.39       52.42    147.10 o 
   7   9  15      101.71       -3.22    177.63 o 
  -6  10  15       59.26     -157.26    296.18 o 
  -4  10  15      593.65      913.13    331.70 o 
  -2  10  15     1339.20     1080.72    342.47 o 
   0  10  15      434.73      649.71    215.78 o 
   2  10  15     1332.40     1084.52    274.80 o 
   4  10  15      555.03      548.17    215.78 o 
   6  10  15        2.53       21.14    157.08 o 
  -5  11  15      214.35      119.88    367.72 o 
  -3  11  15     4262.68     3735.41    752.05 o 
  -1  11  15      199.32      301.68    213.66 o 
   1  11  15      300.82      211.71    213.66 o 
   3  11  15     4291.54     4664.48    486.30 o 
   5  11  15      249.01      101.22    248.77 o 
  -4  12  15       52.19      114.95    262.41 o 
  -2  12  15      624.33      157.52    285.72 o 
   0  12  15     1591.08      451.80    654.95 o 
   2  12  15      574.29      367.57    285.75 o 
   4  12  15       96.16     -153.85    167.70 o 
  -1  13  15      717.68      270.69    527.02 o 
   1  13  15      749.96      432.63    412.07 o 
   0   0  16    55461.30    56879.41   2722.44 o 
   2   0  16     1227.67     1039.87    207.57 o 
   4   0  16      406.58      153.23    115.19 o 
   6   0  16     7849.74     9060.59    497.01 o 
   8   0  16      635.14      544.30    264.54 o 
  -9   1  16      370.24     -226.92    244.55 o 
  -7   1  16      803.15      742.14    203.35 o 
  -5   1  16     6355.00     6401.24    405.62 o 
  -3   1  16     6919.46     6912.63    464.62 o 
  -1   1  16     4964.00     5222.88    521.50 o 
   1   1  16     4808.38     4465.73    349.69 o 
   3   1  16     7111.60     7832.61    415.34 o 
   5   1  16     5760.74     6707.92    422.04 o 
   7   1  16     1028.66      887.89    243.02 o 
   9   1  16      382.53      564.24    332.42 o 
  -8   2  16     1774.53     1976.74    626.37 o 
  -6   2  16     2433.86     3052.16    309.87 o 
  -4   2  16     1002.47      677.74    188.03 o 
  -2   2  16     4281.63     4515.83    366.28 o 
   0   2  16     4841.44     4806.90    511.73 o 
   2   2  16     4372.65     4561.23    416.80 o 
   4   2  16     1004.49     1057.43    205.90 o 
   6   2  16     2530.50     3271.65    313.97 o 
   8   2  16     2213.48     2766.28    383.50 o 
  -7   3  16      108.78      301.49    220.03 o 
  -5   3  16      880.34     1113.79    247.64 o 
  -3   3  16     9113.04     9867.20    600.44 o 
  -1   3  16     2561.72     2859.56    517.26 o 
   1   3  16     3189.60     2969.72    326.92 o 
   3   3  16     9289.66     9777.14    479.55 o 
   5   3  16      957.21      951.18    194.21 o 
   7   3  16      113.32      134.25    142.75 o 
  -8   4  16     2293.15     3318.65    831.27 o 
  -6   4  16      889.65      848.66    431.74 o 
  -4   4  16     2726.66     3201.99    335.19 o 
  -2   4  16     6048.01     6307.36    451.13 o 
   0   4  16     5194.52     5079.59    430.15 o 
   2   4  16     6523.51     7017.94    508.71 o 
   4   4  16     2589.94     2652.45    283.23 o 
   6   4  16      850.35      797.04    196.12 o 
   8   4  16     1977.79     1904.81    335.15 o 
  -7   5  16       65.68     -141.90    299.71 o 
  -5   5  16      671.92      941.29    315.61 o 
  -3   5  16    10471.69    10385.62    588.55 o 
  -1   5  16     1955.49     1876.41    315.66 o 
   1   5  16     1477.48     1376.23    277.98 o 
   3   5  16    10364.39    10088.49    635.66 o 
   5   5  16      515.35      574.41    198.41 o 
   7   5  16       67.52       23.08    135.56 o 
  -8   6  16      802.40     1521.10    604.59 o 
  -6   6  16     1815.37     1646.71    564.31 o 
  -4   6  16        2.91       78.35    173.98 o 
  -2   6  16     2567.27     2441.94    309.59 o 
   0   6  16     6671.16     7176.12    517.04 o 
   2   6  16     2186.08     2211.18    328.97 o 
   4   6  16       11.95      -93.37    104.07 o 
   6   6  16     1682.69     1642.05    430.39 o 
   8   6  16      859.20      500.93    757.26 o 
  -7   7  16      149.32       52.42    279.88 o 
  -5   7  16     3324.40     3787.21    732.15 o 
  -3   7  16      825.74      612.77    170.57 o 
  -1   7  16     3410.67     3429.56    322.23 o 
   1   7  16     3453.80     3578.21    433.93 o 
   3   7  16      816.51      676.64    214.00 o 
   5   7  16     3725.98     3374.68    514.90 o 
   7   7  16      126.28        1.79    158.38 o 
  -6   8  16     2111.94     3442.84    844.90 o 
  -4   8  16      396.89      203.77    201.76 o 
  -2   8  16        9.33        6.58    102.83 o 
   0   8  16    11840.04    12197.70    700.79 o 
   2   8  16        5.05     -110.21    110.21 o 
   4   8  16      415.59      303.51    183.30 o 
   6   8  16     2218.19     3223.52    684.43 o 
  -5   9  16     1272.91     1472.76    550.05 o 
  -3   9  16     1007.78     1018.65    314.82 o 
  -1   9  16      872.01     1289.48    239.75 o 
   1   9  16      977.80      913.18    234.84 o 
   3   9  16     1020.03     1222.93    302.39 o 
   5   9  16     1177.64     1133.23    367.95 o 
  -4  10  16      344.67      163.44    243.30 o 
  -2  10  16      650.70      442.90    255.82 o 
   0  10  16     1001.36     1095.07    271.59 o 
   2  10  16      693.64      564.19    218.96 o 
   4  10  16      256.23      181.57    153.25 o 
  -5  11  16       35.99     -233.26    312.56 o 
  -3  11  16      481.90      496.66    432.83 o 
  -1  11  16      100.26       83.37    164.39 o 
   1  11  16      112.96       48.88    142.41 o 
   3  11  16      583.55      664.01    279.19 o 
   5  11  16        7.02     -162.01    162.01 o 
  -2  12  16      736.65      564.59    583.63 o 
   0  12  16        4.96      128.79    171.46 o 
   2  12  16      808.14      568.44    430.04 o 
  -1  13  16       14.79     -178.00    178.00 o 
   1  13  16       17.80      -85.61    186.17 o 
   2   0  17     2064.12     1698.88    246.84 o 
   4   0  17      509.50      706.11    195.61 o 
   6   0  17        8.07     -107.23    107.23 o 
   8   0  17      273.42      300.19    218.71 o 
  -7   1  17     1408.76     1747.72    276.06 o 
  -5   1  17     1099.24     1327.05    261.89 o 
  -3   1  17     1356.88     1328.97    247.29 o 
  -1   1  17     3550.86     3887.45    460.91 o 
   1   1  17     2817.31     2614.54    301.85 o 
   3   1  17     1463.44     1405.79    338.36 o 
   5   1  17     1526.78     1411.92    282.75 o 
   7   1  17     1069.72     1283.82    285.79 o 
  -8   2  17      995.80      571.44    670.29 o 
  -6   2  17      262.33      254.48    180.83 o 
  -4   2  17     2663.22     3066.12    345.92 o 
  -2   2  17     5690.47     6094.55    798.64 o 
   0   2  17      109.54       28.90    137.82 o 
   2   2  17     5162.34     5082.36    683.00 o 
   4   2  17     2721.21     3075.20    300.98 o 
   6   2  17      237.09      297.75    136.77 o 
   8   2  17      958.97     1017.88    253.82 o 
  -7   3  17      862.23      656.77    404.47 o 
  -5   3  17      556.04      263.90    176.42 o 
  -3   3  17     1978.41     1950.90    306.17 o 
  -1   3  17     5260.13     5347.09    550.41 o 
   1   3  17     5197.76     5145.26    452.52 o 
   3   3  17     1817.20     1790.10    323.84 o 
   5   3  17      592.79      636.75    164.41 o 
   7   3  17      792.96      966.78    234.72 o 
  -8   4  17      297.37      318.90    374.07 o 
  -6   4  17      504.97      348.99    330.42 o 
  -4   4  17     1093.77     1256.66    309.51 o 
  -2   4  17     2433.38     2386.31    325.59 o 
   0   4  17      457.47      374.88    172.77 o 
   2   4  17     2303.49     2502.84    350.71 o 
   4   4  17     1476.26     1766.08    327.14 o 
   6   4  17      396.20      510.26    167.10 o 
   8   4  17      155.52      137.55    227.50 o 
  -7   5  17      558.78      900.85    471.30 o 
  -5   5  17     1570.37     1535.02    377.29 o 
  -3   5  17      142.62      219.59    144.08 o 
  -1   5  17     2062.35     2433.08    351.74 o 
   1   5  17     2112.04     2507.00    354.19 o 
   3   5  17      254.32      163.25    140.64 o 
   5   5  17     1458.80     1613.18    341.45 o 
   7   5  17      627.22      111.05    410.74 o 
  -6   6  17     1597.91     1678.75    587.04 o 
  -4   6  17     1886.86     2005.72    408.69 o 
  -2   6  17      985.70     1034.00    214.31 o 
   0   6  17     3153.86     3254.43    407.78 o 
   2   6  17     1498.53     1476.70    290.51 o 
   4   6  17     1505.02     1288.79    284.12 o 
   6   6  17     1631.33     1885.66    461.57 o 
  -7   7  17      518.16      953.81    512.05 o 
  -5   7  17     1153.14      949.90    461.82 o 
  -3   7  17      425.76      322.62    161.25 o 
  -1   7  17     2269.94     2705.36    306.05 o 
   1   7  17     2452.29     2742.04    359.86 o 
   3   7  17      434.41      562.84    205.73 o 
   5   7  17     1040.05      309.50    354.70 o 
   7   7  17      693.42      324.63    324.75 o 
  -6   8  17      520.45     1112.17    490.35 o 
  -4   8  17      407.11      174.18    268.68 o 
  -2   8  17     2021.91     2186.81    304.67 o 
   0   8  17     1808.61     1820.06    332.62 o 
   2   8  17     2127.85     2222.93    377.74 o 
   4   8  17      609.07      681.54    227.31 o 
   6   8  17      578.89       65.56    232.09 o 
  -5   9  17      436.63      978.50    467.78 o 
  -3   9  17     2448.86     2708.12    516.03 o 
  -1   9  17      771.70      924.97    214.85 o 
   1   9  17      632.42      433.61    189.43 o 
   3   9  17     2228.28     2415.06    391.81 o 
   5   9  17      325.51      172.17    172.30 o 
  -4  10  17     1121.38     1355.23    402.49 o 
  -2  10  17     2083.38     3023.06    495.79 o 
   0  10  17      400.35      536.80    215.50 o 
   2  10  17     2011.04     2282.48    495.37 o 
   4  10  17      996.96      571.59    420.45 o 
  -3  11  17     1160.03     1873.81    456.86 o 
  -1  11  17      556.53      -71.55    212.85 o 
   1  11  17      530.25      429.35    299.53 o 
   3  11  17     1368.31     1658.99    354.22 o 
  -2  12  17      619.79      199.65    246.86 o 
   0  12  17      934.71      101.76    172.88 o 
   2  12  17      554.39      212.20    203.63 o 
   0   0  18    15222.88    17737.05   1452.62 o 
   2   0  18       77.41       51.96    117.87 o 
   4   0  18      964.26      987.16    229.90 o 
   6   0  18     2858.96     3636.37    430.43 o 
   8   0  18       69.02       63.25    207.20 o 
  -7   1  18      587.38      441.36    171.91 o 
  -5   1  18     2955.64     3177.74    363.34 o 
  -3   1  18      629.31      816.34    207.73 o 
  -1   1  18     1677.60     1776.43    264.26 o 
   1   1  18     1861.31     2007.27    265.85 o 
   3   1  18      742.63      759.38    287.75 o 
   5   1  18     2652.71     2709.11    358.93 o 
   7   1  18      598.75      478.75    213.97 o 
  -8   2  18      542.50     -219.55    219.55 o 
  -6   2  18     1764.81     1939.46    336.03 o 
  -4   2  18      481.48      484.92    171.84 o 
  -2   2  18      979.18     1183.65    252.81 o 
   0   2  18      811.75      937.60    298.73 o 
   2   2  18      974.70     1168.16    275.30 o 
   4   2  18      485.97      424.06    189.67 o 
   6   2  18     1883.41     2095.56    354.39 o 
   8   2  18      597.06      806.47    251.87 o 
  -7   3  18      299.11      418.96    373.75 o 
  -5   3  18      239.69      133.94    149.85 o 
  -3   3  18     4090.92     4341.09    396.43 o 
  -1   3  18      146.31      112.07    169.17 o 
   1   3  18      113.56      183.72    137.46 o 
   3   3  18     3622.34     3976.47    518.01 o 
   5   3  18      240.56      141.52    122.31 o 
   7   3  18      353.02      146.04    159.33 o 
  -8   4  18      748.91     1166.63    527.49 o 
  -6   4  18      122.83      354.48    288.11 o 
  -4   4  18     1480.71     1421.60    269.01 o 
  -2   4  18     4029.56     4234.36    394.33 o 
   0   4  18       35.40      107.61    129.31 o 
   2   4  18     4461.94     4656.55    517.41 o 
   4   4  18     1203.08     1060.56    266.65 o 
   6   4  18       45.35      -62.05    141.04 o 
   8   4  18      720.85     1009.93    355.99 o 
  -7   5  18      214.58      550.52    368.74 o 
  -5   5  18      293.51      411.42    245.37 o 
  -3   5  18     3485.28     3409.04    374.57 o 
  -1   5  18      759.07      671.39    209.49 o 
   1   5  18     1040.42      978.00    249.63 o 
   3   5  18     3818.25     3973.97    563.06 o 
   5   5  18      280.61      153.48    162.80 o 
   7   5  18      230.25      -56.75    196.00 o 
  -6   6  18      587.84      570.82    359.88 o 
  -4   6  18      899.85     1360.86    341.95 o 
  -2   6  18     1399.08     1097.56    217.54 o 
   0   6  18      479.01      549.93    205.42 o 
   2   6  18     1118.87      903.00    252.94 o 
   4   6  18      822.04      699.64    217.69 o 
   6   6  18      664.32      506.33    304.32 o 
  -5   7  18      890.80      327.99    350.64 o 
  -3   7  18      258.12      356.90    153.54 o 
  -1   7  18      897.70     1042.37    269.64 o 
   1   7  18      791.05      652.40    213.29 o 
   3   7  18      190.91      222.67    170.45 o 
   5   7  18      907.83      104.97    360.81 o 
  -6   8  18      984.67     1400.20    563.69 o 
  -4   8  18      931.56      827.43    416.46 o 
  -2   8  18      436.15      424.24    167.14 o 
   0   8  18     2240.12     2210.05    372.89 o 
   2   8  18      426.51      483.62    190.57 o 
   4   8  18     1162.55      745.78    537.51 o 
   6   8  18      983.97      213.26    394.17 o 
  -5   9  18      637.76      961.89    459.87 o 
  -3   9  18      143.16      108.96    198.52 o 
  -1   9  18     1235.92     1288.43    259.58 o 
   1   9  18     1223.08     1415.47    309.52 o 
   3   9  18      207.59      211.01    169.77 o 
   5   9  18      729.43      415.05    390.18 o 
  -4  10  18      650.09      659.67    287.64 o 
  -2  10  18      453.58      265.07    244.56 o 
   0  10  18       71.52      -75.30    144.08 o 
   2  10  18      492.86      241.89    177.15 o 
   4  10  18      514.28      312.92    270.68 o 
  -3  11  18      485.37      768.70    310.88 o 
  -1  11  18      216.83       62.64    307.58 o 
   1  11  18      319.02       90.03    157.54 o 
   3  11  18      325.51      450.84    237.29 o 
   0  12  18      211.97       25.67    180.06 o 
   2   0  19     7266.84     7071.26    485.44 o 
   4   0  19     2137.61     2793.46    509.92 o 
   6   0  19      472.54      336.74    185.07 o 
   8   0  19      421.12      567.22    299.74 o 
  -7   1  19     1735.66     2018.29    357.24 o 
  -5   1  19     2750.70     3049.72    501.29 o 
  -3   1  19      678.83      725.68    207.48 o 
  -1   1  19     2117.48     2265.38    304.57 o 
   1   1  19     2052.13     1847.11    411.80 o 
   3   1  19      741.10      559.27    474.91 o 
   5   1  19     2729.62     2764.81    578.06 o 
   7   1  19     1457.98     1228.00    307.90 o 
  -6   2  19      237.08      195.87    190.03 o 
  -4   2  19     7925.69     8053.94    556.51 o 
  -2   2  19     4391.21     4976.22    415.90 o 
   0   2  19      257.52      332.57    217.27 o 
   2   2  19     3538.74     3630.58    486.96 o 
   4   2  19     8473.17     9244.59    642.88 o 
   6   2  19      182.57      356.45    172.61 o 
   8   2  19     1735.11     1898.10    380.42 o 
  -7   3  19     2936.31     3508.19    808.15 o 
  -5   3  19     1191.27     1356.17    297.71 o 
  -3   3  19      444.85      367.60    169.73 o 
  -1   3  19    10799.36    11314.83    838.14 o 
   1   3  19    10072.77    10943.98    684.18 o 
   3   3  19      479.42      463.71    201.41 o 
   5   3  19     1398.94     1441.58    329.47 o 
   7   3  19     2756.94     2998.01    400.02 o 
  -6   4  19      140.56      257.47    317.34 o 
  -4   4  19     3363.02     4302.92    417.16 o 
  -2   4  19     2216.95     1974.68    324.23 o 
   0   4  19      339.25       51.60    137.15 o 
   2   4  19     2421.28     2616.60    410.78 o 
   4   4  19     3129.25     3835.30    433.90 o 
   6   4  19      133.82        9.97    149.51 o 
  -7   5  19     1979.57     2462.07    696.65 o 
  -5   5  19     2249.07     2496.35    468.83 o 
  -3   5  19      352.08      387.70    172.67 o 
  -1   5  19     3070.56     3804.30    420.60 o 
   1   5  19     3716.98     3857.36    421.50 o 
   3   5  19      289.60      478.08    196.78 o 
   5   5  19     2299.62     1276.60    568.08 o 
   7   5  19     2198.40     2269.47    797.42 o 
  -6   6  19      602.87      652.54    457.83 o 
  -4   6  19     2029.81     2709.38    491.38 o 
  -2   6  19     1519.65     1495.32    261.92 o 
   0   6  19      777.96      856.41    242.00 o 
   2   6  19     1758.88     1787.85    346.41 o 
   4   6  19     1757.12     1590.06    593.07 o 
   6   6  19      663.76      325.65    278.65 o 
  -5   7  19     2028.29     1299.05    571.36 o 
  -3   7  19       25.19       -6.90    169.61 o 
  -1   7  19     2018.23     2026.84    293.39 o 
   1   7  19     2274.76     2238.68    390.84 o 
   3   7  19       22.71        1.36    139.28 o 
   5   7  19     1915.09      363.90    581.52 o 
  -4   8  19     1289.13     1322.47    520.20 o 
  -2   8  19     1542.54     1459.67    270.24 o 
   0   8  19      353.70      371.19    189.07 o 
   2   8  19     1558.26     1603.42    338.66 o 
   4   8  19     1169.87      996.54    363.84 o 
  -5   9  19      113.60      188.13    339.67 o 
  -3   9  19      913.18     1192.02    363.30 o 
  -1   9  19      468.89      437.66    166.65 o 
   1   9  19      314.60      215.27    179.63 o 
   3   9  19      918.13      490.21    427.34 o 
   5   9  19      191.65      203.48    193.70 o 
  -4  10  19     1679.97     2514.44    527.47 o 
  -2  10  19     1406.47     1209.40    383.20 o 
   0  10  19       31.00      -46.76    137.41 o 
   2  10  19     1262.22     1322.64    321.39 o 
   4  10  19     1822.48     1661.61    475.86 o 
  -1  11  19      811.47      315.53    472.25 o 
   1  11  19      689.92      502.92    210.01 o 
   0   0  20     5366.52     4556.18    788.41 o 
   2   0  20     1618.12     1740.96    416.58 o 
   4   0  20      384.28       96.30    184.54 o 
   6   0  20        0.51     -105.17    182.37 o 
  -7   1  20       91.73     -193.97    193.97 o 
  -5   1  20      106.78       46.37    182.99 o 
  -3   1  20      997.19     1080.07    247.04 o 
  -1   1  20      805.56      665.50    195.46 o 
   1   1  20      721.00      609.17    345.19 o 
   3   1  20     1021.78      754.93    347.74 o 
   5   1  20      106.87       93.34    181.89 o 
   7   1  20       76.06      361.00    182.07 o 
  -6   2  20      387.47      229.31    255.59 o 
  -4   2  20      448.38      417.62    189.37 o 
  -2   2  20       64.28       43.79    117.25 o 
   0   2  20     1732.26     2143.75    464.96 o 
   2   2  20       89.18      198.67    182.29 o 
   4   2  20      486.06      432.79    259.86 o 
   6   2  20      399.93      401.29    185.21 o 
  -5   3  20      323.25      329.01    238.59 o 
  -3   3  20      375.06      488.28    192.88 o 
  -1   3  20     2136.87     2426.95    353.89 o 
   1   3  20     2409.17     2242.80    474.25 o 
   3   3  20      349.15      243.51    179.51 o 
   5   3  20      283.28      117.58    164.08 o 
   7   3  20      659.99      581.62    296.38 o 
  -6   4  20      361.82      438.55    366.86 o 
  -4   4  20      440.92      452.72    194.32 o 
  -2   4  20      720.33      680.64    220.49 o 
   0   4  20      926.15      971.93    316.51 o 
   2   4  20      896.47      791.93    243.61 o 
   4   4  20      334.34      275.57    175.58 o 
   6   4  20      403.76       11.46    170.23 o 
  -5   5  20      750.47     1146.20    348.03 o 
  -3   5  20      446.27      384.85    182.30 o 
  -1   5  20      865.89      994.78    247.42 o 
   1   5  20      812.79      790.77    241.63 o 
   3   5  20      451.63      281.33    183.03 o 
   5   5  20      651.26      650.12    319.21 o 
  -6   6  20      270.95      433.77    396.48 o 
  -4   6  20      807.83     1214.76    387.11 o 
  -2   6  20      837.64      681.12    216.31 o 
   0   6  20        7.96      -50.83    115.42 o 
   2   6  20      857.62      891.61    270.39 o 
   4   6  20      762.82      172.17    340.41 o 
   6   6  20      260.82      190.71    181.85 o 
  -5   7  20      299.62       23.27    281.37 o 
  -3   7  20      598.12      598.88    283.68 o 
  -1   7  20     1252.30     1089.06    234.03 o 
   1   7  20     1057.93     1179.48    298.09 o 
   3   7  20      661.26      461.29    311.52 o 
   5   7  20      377.84      -73.56    208.18 o 
  -4   8  20     1113.52     2202.64    707.15 o 
  -2   8  20     1772.82     2351.94    343.89 o 
   0   8  20       45.64      -67.62    141.97 o 
   2   8  20     1484.97     1651.71    345.35 o 
   4   8  20     1334.08     1849.71    488.08 o 
  -3   9  20      440.10      482.13    278.26 o 
  -1   9  20     1364.01      955.48    389.05 o 
   1   9  20     1034.85     1298.93    373.76 o 
   3   9  20      391.79      108.28    177.94 o 
  -2  10  20      535.51      720.06    312.67 o 
   0  10  20        3.65      104.03    140.17 o 
   2  10  20      560.14      684.52    250.82 o 
  -1  11  20     1005.97      219.19    611.09 o 
   1  11  20     1221.78      753.00    440.80 o 
   2   0  21     2011.81     2016.35    452.08 o 
   4   0  21     2621.08     3070.59    523.86 o 
   6   0  21      268.58      275.30    230.36 o 
  -7   1  21     1402.37     1771.53    671.42 o 
  -5   1  21      588.51      616.49    284.45 o 
  -3   1  21      289.68       48.09    191.19 o 
  -1   1  21     4104.12     4605.49    422.05 o 
   1   1  21     4219.65     5262.80    607.35 o 
   3   1  21      364.76      377.16    237.81 o 
   5   1  21      552.48      697.99    319.78 o 
   7   1  21     1292.86     1711.06    460.12 o 
  -6   2  21      511.85      792.42    332.21 o 
  -4   2  21     2216.63     2012.95    674.95 o 
  -2   2  21     2623.10     2656.67    357.01 o 
   0   2  21      786.03     1034.18    302.82 o 
   2   2  21     2366.08     2465.93    552.44 o 
   4   2  21     2908.03     3334.05    543.13 o 
   6   2  21      485.03      399.74    249.29 o 
  -5   3  21      766.33     1091.50    263.85 o 
  -3   3  21      287.44      311.40    170.73 o 
  -1   3  21     3990.67     4557.29    517.08 o 
   1   3  21     3227.13     3717.87    522.31 o 
   3   3  21      323.52      157.73    193.17 o 
   5   3  21      946.36     1637.19    428.92 o 
  -6   4  21      335.68      494.97    407.68 o 
  -4   4  21     1722.09     2384.66    386.62 o 
  -2   4  21     2392.69     2713.10    365.43 o 
   0   4  21       87.48      118.21    172.37 o 
   2   4  21     2509.85     2540.66    416.54 o 
   4   4  21     1500.50     1112.09    528.27 o 
   6   4  21      342.33      382.10    235.37 o 
  -5   5  21      395.48      287.48    271.41 o 
  -3   5  21      763.71      883.70    241.63 o 
  -1   5  21     2202.16     2429.01    378.40 o 
   1   5  21     2689.10     2976.12    430.02 o 
   3   5  21      652.66      869.31    267.67 o 
   5   5  21      376.75      223.75    209.00 o 
  -4   6  21     1482.98     1303.93    362.14 o 
  -2   6  21     1037.82     1163.19    269.47 o 
   0   6  21       24.82      155.55    168.47 o 
   2   6  21     1087.43     1169.85    318.99 o 
   4   6  21     1431.45      337.06   1004.51 o 
  -5   7  21      396.98      305.98    375.48 o 
  -3   7  21      329.00      308.69    235.55 o 
  -1   7  21     1317.23     1412.20    329.05 o 
   1   7  21     1394.31     1495.50    330.94 o 
   3   7  21      346.03      272.22    246.00 o 
   5   7  21      228.74      201.76    208.05 o 
  -4   8  21      485.69      153.58    350.56 o 
  -2   8  21      623.55      601.29    325.63 o 
   0   8  21       75.93       -5.64    193.29 o 
   2   8  21      660.55      444.86    264.29 o 
   4   8  21      352.85       50.34    191.68 o 
  -3   9  21       16.91      133.13    282.63 o 
  -1   9  21      909.70      823.29    408.96 o 
   1   9  21      903.59     1072.86    334.83 o 
   3   9  21       30.69       52.14    179.73 o 
  -2  10  21      286.65      405.17    264.60 o 
   0  10  21      814.93      641.13    198.17 o 
   2  10  21      208.07      250.15    213.83 o 
   0   0  22     3997.26     4815.07    836.67 o 
   2   0  22     4008.61     3912.77    558.10 o 
   4   0  22     1312.92     1723.38    447.31 o 
   6   0  22      143.68      509.94    247.66 o 
  -5   1  22      237.15      199.73    256.62 o 
  -3   1  22     4320.94     4856.48    608.80 o 
  -1   1  22      108.26       -0.03    177.66 o 
   1   1  22      223.97      414.02    241.57 o 
   3   1  22     4323.58     5217.35    641.85 o 
   5   1  22      207.22      508.63    313.05 o 
  -6   2  22      962.12     1225.87    776.93 o 
  -4   2  22      155.10      113.43    216.95 o 
  -2   2  22     1060.99     1035.01    254.00 o 
   0   2  22     1920.97     1856.90    444.81 o 
   2   2  22     1054.14      833.29    327.44 o 
   4   2  22      209.73      110.22    201.97 o 
   6   2  22     1074.80      746.55    416.69 o 
  -5   3  22     1012.67      794.40    338.09 o 
  -3   3  22      813.74     1130.45    268.90 o 
  -1   3  22     2718.32     3220.95    380.64 o 
   1   3  22     2509.40     3310.42    535.57 o 
   3   3  22      629.96      690.61    303.13 o 
   5   3  22      981.18      267.29    925.37 o 
  -4   4  22      373.66      396.34    182.56 o 
  -2   4  22      155.34      114.86    147.01 o 
   0   4  22     5114.22     6120.15    679.11 o 
   2   4  22      324.95      168.67    170.23 o 
   4   4  22      290.80       12.57    150.55 o 
   6   4  22     1431.02      403.01    750.60 o 
  -5   5  22     1234.91     1424.89    397.39 o 
  -3   5  22      730.07      815.09    253.18 o 
  -1   5  22     1484.51     1828.97    352.04 o 
   1   5  22     1777.09     1961.03    388.49 o 
   3   5  22      868.94      367.56    203.39 o 
   5   5  22     1283.61     1614.76    693.91 o 
  -4   6  22      147.64      229.77    233.08 o 
  -2   6  22     1388.36     1521.63    319.67 o 
   0   6  22     2054.88     2519.14    527.28 o 
   2   6  22     1262.06      857.41    406.59 o 
   4   6  22       86.79      -61.11    143.20 o 
  -3   7  22     1818.49     1664.51    482.39 o 
  -1   7  22      453.69      152.57    222.75 o 
   1   7  22      449.16      550.32    229.64 o 
   3   7  22     1829.21     2145.02    502.71 o 
  -2   8  22      680.76      330.93    339.42 o 
   0   8  22      528.54      261.94    297.82 o 
   2   8  22      689.14      376.36    209.11 o 
  -1   9  22      222.15      287.00    171.38 o 
   1   9  22      122.35      274.42    201.53 o 
   2   0  23        2.81      -69.07    170.04 o 
   4   0  23      783.70      798.11    321.61 o 
   6   0  23       74.65      396.89    273.19 o 
  -5   1  23      661.83      583.41    293.78 o 
  -3   1  23      231.61      587.81    267.95 o 
  -1   1  23      839.96      616.69    296.61 o 
   1   1  23      851.01     1225.38    382.83 o 
   3   1  23      259.54      322.00    221.93 o 
   5   1  23      674.54      722.01    344.92 o 
  -6   2  23      156.54      160.65    248.09 o 
  -4   2  23      128.14       71.59    215.82 o 
  -2   2  23      321.12      194.96    225.72 o 
   0   2  23      469.61      498.81    270.16 o 
   2   2  23      266.10      438.99    261.83 o 
   4   2  23      202.84      140.79    186.31 o 
   6   2  23      139.80      390.23    278.71 o 
  -5   3  23      317.42       11.76    238.49 o 
  -3   3  23       36.82      -28.08    197.97 o 
  -1   3  23     1202.11     1436.51    303.07 o 
   1   3  23      930.72      625.21    316.14 o 
   3   3  23       34.35      186.17    222.21 o 
   5   3  23      266.03      173.98    218.43 o 
  -4   4  23       93.40      135.68    171.13 o 
  -2   4  23       59.78      186.28    152.57 o 
   0   4  23      129.63      105.09    207.83 o 
   2   4  23       29.11      118.82    186.17 o 
   4   4  23      131.32       52.29    189.80 o 
  -5   5  23       11.27     -274.56    274.56 o 
  -3   5  23     1055.30     1127.92    283.45 o 
  -1   5  23      165.04      124.34    152.79 o 
   1   5  23      219.72      204.56    208.22 o 
   3   5  23     1049.99      503.98    231.04 o 
   5   5  23        7.31      -11.39    188.82 o 
  -4   6  23      852.83     1460.55    395.73 o 
  -2   6  23     1381.77     1503.43    329.13 o 
   0   6  23      357.21       -3.03    276.54 o 
   2   6  23     1386.97      788.55    516.79 o 
   4   6  23      867.15      341.77    309.95 o 
  -3   7  23      379.57      854.26    301.65 o 
  -1   7  23        1.38      178.86    159.00 o 
   1   7  23        9.19      224.10    187.86 o 
   3   7  23      422.54      414.55    263.48 o 
  -2   8  23      136.81      325.83    246.76 o 
   0   8  23      228.61      277.64    170.12 o 
   2   8  23      186.89      230.42    197.97 o 
   0   0  24       42.21      363.72    308.80 o 
   2   0  24     2670.32     1611.50   1662.65 o 
   4   0  24     1238.67      686.96    519.88 o 
  -5   1  24      506.48      690.44    321.23 o 
  -3   1  24     2966.23     5195.64    981.47 o 
  -1   1  24      212.53       57.07    201.36 o 
   1   1  24      177.63     -158.87    158.87 o 
   3   1  24     2908.23     3652.28    981.87 o 
   5   1  24      357.51      453.52    314.02 o 
  -4   2  24       73.14      348.78    243.84 o 
  -2   2  24      542.24      697.34    299.68 o 
   0   2  24     3896.81     2905.99   1908.30 o 
   2   2  24      636.60       66.79    226.65 o 
   4   2  24       78.32       80.38    223.18 o 
  -5   3  24     1497.07     1517.78    465.44 o 
  -3   3  24     1544.27     2425.60    628.48 o 
  -1   3  24      621.80      722.39    237.60 o 
   1   3  24      893.33      297.94    601.61 o 
   3   3  24     1444.41     1117.58    602.47 o 
   5   3  24     1577.20     2030.10    810.35 o 
  -4   4  24       81.24       -6.59    188.44 o 
  -2   4  24       71.80       89.09    169.75 o 
   0   4  24     3316.89     3335.10    863.71 o 
   2   4  24      155.56       24.00    185.05 o 
   4   4  24       69.21     -185.23    200.44 o 
  -3   5  24      250.39      432.60    205.56 o 
  -1   5  24     1342.61     1732.34    340.27 o 
   1   5  24     1108.31     1412.35    594.24 o 
   3   5  24      319.50      263.20    272.41 o 
  -2   6  24     1260.22     1080.74    316.37 o 
   0   6  24     1121.76     1853.86    465.26 o 
   2   6  24     1060.66      487.43    495.72 o 
  -1   7  24        6.13       -3.68    173.25 o 
   1   7  24       16.35        8.93    173.45 o 
   0   8  24       13.56      -41.33    147.38 o 
   2   0  25      406.92      -11.28    311.66 o 
   4   0  25      510.62      388.38    320.72 o 
  -3   1  25       48.16     -127.16    195.32 o 
  -1   1  25      525.64      426.68    213.83 o 
   1   1  25      690.26       26.65    166.11 o 
   3   1  25       38.03     -194.45    208.61 o 
  -4   2  25      707.23      869.99    367.42 o 
  -2   2  25      446.92       84.27    169.62 o 
   0   2  25     1207.61      236.89    756.16 o 
   2   2  25      602.04     -102.55    209.22 o 
   4   2  25      635.33      240.18    386.21 o 
  -3   3  25      178.94      332.01    253.08 o 
  -1   3  25      724.22      203.25    430.17 o 
   1   3  25      621.20      -55.40    312.44 o 
   3   3  25      141.22      179.83    232.18 o 
  -2   4  25      588.18      563.89    305.43 o 
   0   4  25       78.81      153.26    202.74 o 
   2   4  25      658.06      337.59    379.39 o 
  -3   5  25      594.94      563.15    240.86 o 
  -1   5  25      238.32      130.05    184.38 o 
   1   5  25      309.45      148.49    218.05 o 
   3   5  25      714.26      430.85    397.85 o 
  -2   6  25     1577.56     2082.13    393.71 o 
   0   6  25        6.25      107.44    173.39 o 
   2   6  25     1207.92     2017.95    702.84 o 
   0   0  26       36.63       67.93    275.34 o 
   2   0  26      931.27      772.86    691.29 o 
  -3   1  26      816.39      354.11    704.06 o 
  -1   1  26       26.19      -81.46    210.71 o 
   1   1  26       24.68      -59.33    193.54 o 
   3   1  26      953.02      490.31    656.10 o 
  -2   2  26      170.61     -180.55    208.51 o 
   0   2  26      525.93      159.80    358.12 o 
   2   2  26      157.03       17.55    233.96 o 
  -3   3  26      121.51      276.17    299.06 o 
  -1   3  26     1153.71      697.71    870.99 o 
   1   3  26     1224.85      423.59    555.46 o 
   3   3  26      102.74      205.81    271.90 o 
  -2   4  26       29.98       69.68    361.02 o 
   0   4  26     2060.44     2238.92    491.34 o 
   2   4  26       47.72     -135.38    202.74 o 
  -1   5  26      261.17      289.92    213.35 o 
   1   5  26      174.61      183.75    262.98 o 
   2   0  27     2045.57      737.82   1324.71 o 
  -1   1  27     1220.69      558.50    837.18 o 
   0   2  27      766.35      362.40    558.28 o 
  -1   3  27     1327.09      389.07    852.50 o 
   1   3  27     1316.41      238.57    518.51 o 
                                                 
